# Supplementary material for: Development of an electronic medical record-based algorithm to identify patients with Stevens-Johnson syndrome and toxic epidermal necrolysis in Japan
Source: PLoS One. 2019 Aug 13;14(8):e0221130. doi: 10.1371/journal.pone.0221130 (PMC6692049; doi:10.1371/journal.pone.0221130)
Supplement: S8 Table — (XLSX) [file pone.0221130.s008.xlsx]

## Sheet: Sheet1
Algorithm No.	Item 1	Item 2	Item 3	Item 4	Item 5	Item 6a	Item 6b
E0001	yes	N/A	N/A	N/A	N/A	N/A	N/A
E0002	no	N/A	N/A	N/A	N/A	N/A	N/A
E0003	N/A	yes	N/A	N/A	N/A	N/A	N/A
E0004	N/A	no	N/A	N/A	N/A	N/A	N/A
E0005	N/A	N/A	yes	N/A	N/A	N/A	N/A
E0006	N/A	N/A	no	N/A	N/A	N/A	N/A
E0007	N/A	N/A	N/A	yes	N/A	N/A	N/A
E0008	N/A	N/A	N/A	no	N/A	N/A	N/A
E0009	N/A	N/A	N/A	N/A	yes	N/A	N/A
E0010	N/A	N/A	N/A	N/A	no	N/A	N/A
E0011	N/A	N/A	N/A	N/A	N/A	yes	N/A
E0012	N/A	N/A	N/A	N/A	N/A	no	N/A
E0013	N/A	N/A	N/A	N/A	N/A	N/A	yes
E0014	N/A	N/A	N/A	N/A	N/A	N/A	no
E0015	yes	yes	N/A	N/A	N/A	N/A	N/A
E0016	yes	no	N/A	N/A	N/A	N/A	N/A
E0017	no	yes	N/A	N/A	N/A	N/A	N/A
E0018	no	no	N/A	N/A	N/A	N/A	N/A
E0019	yes	N/A	yes	N/A	N/A	N/A	N/A
E0020	yes	N/A	no	N/A	N/A	N/A	N/A
E0021	no	N/A	yes	N/A	N/A	N/A	N/A
E0022	no	N/A	no	N/A	N/A	N/A	N/A
E0023	yes	N/A	N/A	yes	N/A	N/A	N/A
E0024	yes	N/A	N/A	no	N/A	N/A	N/A
E0025	no	N/A	N/A	yes	N/A	N/A	N/A
E0026	no	N/A	N/A	no	N/A	N/A	N/A
E0027	yes	N/A	N/A	N/A	yes	N/A	N/A
E0028	yes	N/A	N/A	N/A	no	N/A	N/A
E0029	no	N/A	N/A	N/A	yes	N/A	N/A
E0030	no	N/A	N/A	N/A	no	N/A	N/A
E0031	yes	N/A	N/A	N/A	N/A	yes	N/A
E0032	yes	N/A	N/A	N/A	N/A	no	N/A
E0033	no	N/A	N/A	N/A	N/A	yes	N/A
E0034	no	N/A	N/A	N/A	N/A	no	N/A
E0035	yes	N/A	N/A	N/A	N/A	N/A	yes
E0036	yes	N/A	N/A	N/A	N/A	N/A	no
E0037	no	N/A	N/A	N/A	N/A	N/A	yes
E0038	no	N/A	N/A	N/A	N/A	N/A	no
E0039	N/A	yes	yes	N/A	N/A	N/A	N/A
E0040	N/A	yes	no	N/A	N/A	N/A	N/A
E0041	N/A	no	yes	N/A	N/A	N/A	N/A
E0042	N/A	no	no	N/A	N/A	N/A	N/A
E0043	N/A	yes	N/A	yes	N/A	N/A	N/A
E0044	N/A	yes	N/A	no	N/A	N/A	N/A
E0045	N/A	no	N/A	yes	N/A	N/A	N/A
E0046	N/A	no	N/A	no	N/A	N/A	N/A
E0047	N/A	yes	N/A	N/A	yes	N/A	N/A
E0048	N/A	yes	N/A	N/A	no	N/A	N/A
E0049	N/A	no	N/A	N/A	yes	N/A	N/A
E0050	N/A	no	N/A	N/A	no	N/A	N/A
E0051	N/A	yes	N/A	N/A	N/A	yes	N/A
E0052	N/A	yes	N/A	N/A	N/A	no	N/A
E0053	N/A	no	N/A	N/A	N/A	yes	N/A
E0054	N/A	no	N/A	N/A	N/A	no	N/A
E0055	N/A	yes	N/A	N/A	N/A	N/A	yes
E0056	N/A	yes	N/A	N/A	N/A	N/A	no
E0057	N/A	no	N/A	N/A	N/A	N/A	yes
E0058	N/A	no	N/A	N/A	N/A	N/A	no
E0059	N/A	N/A	yes	yes	N/A	N/A	N/A
E0060	N/A	N/A	yes	no	N/A	N/A	N/A
E0061	N/A	N/A	no	yes	N/A	N/A	N/A
E0062	N/A	N/A	no	no	N/A	N/A	N/A
E0063	N/A	N/A	yes	N/A	yes	N/A	N/A
E0064	N/A	N/A	yes	N/A	no	N/A	N/A
E0065	N/A	N/A	no	N/A	yes	N/A	N/A
E0066	N/A	N/A	no	N/A	no	N/A	N/A
E0067	N/A	N/A	yes	N/A	N/A	yes	N/A
E0068	N/A	N/A	yes	N/A	N/A	no	N/A
E0069	N/A	N/A	no	N/A	N/A	yes	N/A
E0070	N/A	N/A	no	N/A	N/A	no	N/A
E0071	N/A	N/A	yes	N/A	N/A	N/A	yes
E0072	N/A	N/A	yes	N/A	N/A	N/A	no
E0073	N/A	N/A	no	N/A	N/A	N/A	yes
E0074	N/A	N/A	no	N/A	N/A	N/A	no
E0075	N/A	N/A	N/A	yes	yes	N/A	N/A
E0076	N/A	N/A	N/A	yes	no	N/A	N/A
E0077	N/A	N/A	N/A	no	yes	N/A	N/A
E0078	N/A	N/A	N/A	no	no	N/A	N/A
E0079	N/A	N/A	N/A	yes	N/A	yes	N/A
E0080	N/A	N/A	N/A	yes	N/A	no	N/A
E0081	N/A	N/A	N/A	no	N/A	yes	N/A
E0082	N/A	N/A	N/A	no	N/A	no	N/A
E0083	N/A	N/A	N/A	yes	N/A	N/A	yes
E0084	N/A	N/A	N/A	yes	N/A	N/A	no
E0085	N/A	N/A	N/A	no	N/A	N/A	yes
E0086	N/A	N/A	N/A	no	N/A	N/A	no
E0087	N/A	N/A	N/A	N/A	yes	yes	N/A
E0088	N/A	N/A	N/A	N/A	yes	no	N/A
E0089	N/A	N/A	N/A	N/A	no	yes	N/A
E0090	N/A	N/A	N/A	N/A	no	no	N/A
E0091	N/A	N/A	N/A	N/A	yes	N/A	yes
E0092	N/A	N/A	N/A	N/A	yes	N/A	no
E0093	N/A	N/A	N/A	N/A	no	N/A	yes
E0094	N/A	N/A	N/A	N/A	no	N/A	no
E0095	yes	yes	yes	N/A	N/A	N/A	N/A
E0096	yes	yes	no	N/A	N/A	N/A	N/A
E0097	yes	no	yes	N/A	N/A	N/A	N/A
E0098	yes	no	no	N/A	N/A	N/A	N/A
E0099	no	yes	yes	N/A	N/A	N/A	N/A
E0100	no	yes	no	N/A	N/A	N/A	N/A
E0101	no	no	yes	N/A	N/A	N/A	N/A
E0102	no	no	no	N/A	N/A	N/A	N/A
E0103	yes	yes	N/A	yes	N/A	N/A	N/A
E0104	yes	yes	N/A	no	N/A	N/A	N/A
E0105	yes	no	N/A	yes	N/A	N/A	N/A
E0106	yes	no	N/A	no	N/A	N/A	N/A
E0107	no	yes	N/A	yes	N/A	N/A	N/A
E0108	no	yes	N/A	no	N/A	N/A	N/A
E0109	no	no	N/A	yes	N/A	N/A	N/A
E0110	no	no	N/A	no	N/A	N/A	N/A
E0111	yes	yes	N/A	N/A	yes	N/A	N/A
E0112	yes	yes	N/A	N/A	no	N/A	N/A
E0113	yes	no	N/A	N/A	yes	N/A	N/A
E0114	yes	no	N/A	N/A	no	N/A	N/A
E0115	no	yes	N/A	N/A	yes	N/A	N/A
E0116	no	yes	N/A	N/A	no	N/A	N/A
E0117	no	no	N/A	N/A	yes	N/A	N/A
E0118	no	no	N/A	N/A	no	N/A	N/A
E0119	yes	yes	N/A	N/A	N/A	yes	N/A
E0120	yes	yes	N/A	N/A	N/A	no	N/A
E0121	yes	no	N/A	N/A	N/A	yes	N/A
E0122	yes	no	N/A	N/A	N/A	no	N/A
E0123	no	yes	N/A	N/A	N/A	yes	N/A
E0124	no	yes	N/A	N/A	N/A	no	N/A
E0125	no	no	N/A	N/A	N/A	yes	N/A
E0126	no	no	N/A	N/A	N/A	no	N/A
E0127	yes	yes	N/A	N/A	N/A	N/A	yes
E0128	yes	yes	N/A	N/A	N/A	N/A	no
E0129	yes	no	N/A	N/A	N/A	N/A	yes
E0130	yes	no	N/A	N/A	N/A	N/A	no
E0131	no	yes	N/A	N/A	N/A	N/A	yes
E0132	no	yes	N/A	N/A	N/A	N/A	no
E0133	no	no	N/A	N/A	N/A	N/A	yes
E0134	no	no	N/A	N/A	N/A	N/A	no
E0135	yes	N/A	yes	yes	N/A	N/A	N/A
E0136	yes	N/A	yes	no	N/A	N/A	N/A
E0137	yes	N/A	no	yes	N/A	N/A	N/A
E0138	yes	N/A	no	no	N/A	N/A	N/A
E0139	no	N/A	yes	yes	N/A	N/A	N/A
E0140	no	N/A	yes	no	N/A	N/A	N/A
E0141	no	N/A	no	yes	N/A	N/A	N/A
E0142	no	N/A	no	no	N/A	N/A	N/A
E0143	yes	N/A	yes	N/A	yes	N/A	N/A
E0144	yes	N/A	yes	N/A	no	N/A	N/A
E0145	yes	N/A	no	N/A	yes	N/A	N/A
E0146	yes	N/A	no	N/A	no	N/A	N/A
E0147	no	N/A	yes	N/A	yes	N/A	N/A
E0148	no	N/A	yes	N/A	no	N/A	N/A
E0149	no	N/A	no	N/A	yes	N/A	N/A
E0150	no	N/A	no	N/A	no	N/A	N/A
E0151	yes	N/A	yes	N/A	N/A	yes	N/A
E0152	yes	N/A	yes	N/A	N/A	no	N/A
E0153	yes	N/A	no	N/A	N/A	yes	N/A
E0154	yes	N/A	no	N/A	N/A	no	N/A
E0155	no	N/A	yes	N/A	N/A	yes	N/A
E0156	no	N/A	yes	N/A	N/A	no	N/A
E0157	no	N/A	no	N/A	N/A	yes	N/A
E0158	no	N/A	no	N/A	N/A	no	N/A
E0159	yes	N/A	yes	N/A	N/A	N/A	yes
E0160	yes	N/A	yes	N/A	N/A	N/A	no
E0161	yes	N/A	no	N/A	N/A	N/A	yes
E0162	yes	N/A	no	N/A	N/A	N/A	no
E0163	no	N/A	yes	N/A	N/A	N/A	yes
E0164	no	N/A	yes	N/A	N/A	N/A	no
E0165	no	N/A	no	N/A	N/A	N/A	yes
E0166	no	N/A	no	N/A	N/A	N/A	no
E0167	yes	N/A	N/A	yes	yes	N/A	N/A
E0168	yes	N/A	N/A	yes	no	N/A	N/A
E0169	yes	N/A	N/A	no	yes	N/A	N/A
E0170	yes	N/A	N/A	no	no	N/A	N/A
E0171	no	N/A	N/A	yes	yes	N/A	N/A
E0172	no	N/A	N/A	yes	no	N/A	N/A
E0173	no	N/A	N/A	no	yes	N/A	N/A
E0174	no	N/A	N/A	no	no	N/A	N/A
E0175	yes	N/A	N/A	yes	N/A	yes	N/A
E0176	yes	N/A	N/A	yes	N/A	no	N/A
E0177	yes	N/A	N/A	no	N/A	yes	N/A
E0178	yes	N/A	N/A	no	N/A	no	N/A
E0179	no	N/A	N/A	yes	N/A	yes	N/A
E0180	no	N/A	N/A	yes	N/A	no	N/A
E0181	no	N/A	N/A	no	N/A	yes	N/A
E0182	no	N/A	N/A	no	N/A	no	N/A
E0183	yes	N/A	N/A	yes	N/A	N/A	yes
E0184	yes	N/A	N/A	yes	N/A	N/A	no
E0185	yes	N/A	N/A	no	N/A	N/A	yes
E0186	yes	N/A	N/A	no	N/A	N/A	no
E0187	no	N/A	N/A	yes	N/A	N/A	yes
E0188	no	N/A	N/A	yes	N/A	N/A	no
E0189	no	N/A	N/A	no	N/A	N/A	yes
E0190	no	N/A	N/A	no	N/A	N/A	no
E0191	yes	N/A	N/A	N/A	yes	yes	N/A
E0192	yes	N/A	N/A	N/A	yes	no	N/A
E0193	yes	N/A	N/A	N/A	no	yes	N/A
E0194	yes	N/A	N/A	N/A	no	no	N/A
E0195	no	N/A	N/A	N/A	yes	yes	N/A
E0196	no	N/A	N/A	N/A	yes	no	N/A
E0197	no	N/A	N/A	N/A	no	yes	N/A
E0198	no	N/A	N/A	N/A	no	no	N/A
E0199	yes	N/A	N/A	N/A	yes	N/A	yes
E0200	yes	N/A	N/A	N/A	yes	N/A	no
E0201	yes	N/A	N/A	N/A	no	N/A	yes
E0202	yes	N/A	N/A	N/A	no	N/A	no
E0203	no	N/A	N/A	N/A	yes	N/A	yes
E0204	no	N/A	N/A	N/A	yes	N/A	no
E0205	no	N/A	N/A	N/A	no	N/A	yes
E0206	no	N/A	N/A	N/A	no	N/A	no
E0207	N/A	yes	yes	yes	N/A	N/A	N/A
E0208	N/A	yes	yes	no	N/A	N/A	N/A
E0209	N/A	yes	no	yes	N/A	N/A	N/A
E0210	N/A	yes	no	no	N/A	N/A	N/A
E0211	N/A	no	yes	yes	N/A	N/A	N/A
E0212	N/A	no	yes	no	N/A	N/A	N/A
E0213	N/A	no	no	yes	N/A	N/A	N/A
E0214	N/A	no	no	no	N/A	N/A	N/A
E0215	N/A	yes	yes	N/A	yes	N/A	N/A
E0216	N/A	yes	yes	N/A	no	N/A	N/A
E0217	N/A	yes	no	N/A	yes	N/A	N/A
E0218	N/A	yes	no	N/A	no	N/A	N/A
E0219	N/A	no	yes	N/A	yes	N/A	N/A
E0220	N/A	no	yes	N/A	no	N/A	N/A
E0221	N/A	no	no	N/A	yes	N/A	N/A
E0222	N/A	no	no	N/A	no	N/A	N/A
E0223	N/A	yes	yes	N/A	N/A	yes	N/A
E0224	N/A	yes	yes	N/A	N/A	no	N/A
E0225	N/A	yes	no	N/A	N/A	yes	N/A
E0226	N/A	yes	no	N/A	N/A	no	N/A
E0227	N/A	no	yes	N/A	N/A	yes	N/A
E0228	N/A	no	yes	N/A	N/A	no	N/A
E0229	N/A	no	no	N/A	N/A	yes	N/A
E0230	N/A	no	no	N/A	N/A	no	N/A
E0231	N/A	yes	yes	N/A	N/A	N/A	yes
E0232	N/A	yes	yes	N/A	N/A	N/A	no
E0233	N/A	yes	no	N/A	N/A	N/A	yes
E0234	N/A	yes	no	N/A	N/A	N/A	no
E0235	N/A	no	yes	N/A	N/A	N/A	yes
E0236	N/A	no	yes	N/A	N/A	N/A	no
E0237	N/A	no	no	N/A	N/A	N/A	yes
E0238	N/A	no	no	N/A	N/A	N/A	no
E0239	N/A	yes	N/A	yes	yes	N/A	N/A
E0240	N/A	yes	N/A	yes	no	N/A	N/A
E0241	N/A	yes	N/A	no	yes	N/A	N/A
E0242	N/A	yes	N/A	no	no	N/A	N/A
E0243	N/A	no	N/A	yes	yes	N/A	N/A
E0244	N/A	no	N/A	yes	no	N/A	N/A
E0245	N/A	no	N/A	no	yes	N/A	N/A
E0246	N/A	no	N/A	no	no	N/A	N/A
E0247	N/A	yes	N/A	yes	N/A	yes	N/A
E0248	N/A	yes	N/A	yes	N/A	no	N/A
E0249	N/A	yes	N/A	no	N/A	yes	N/A
E0250	N/A	yes	N/A	no	N/A	no	N/A
E0251	N/A	no	N/A	yes	N/A	yes	N/A
E0252	N/A	no	N/A	yes	N/A	no	N/A
E0253	N/A	no	N/A	no	N/A	yes	N/A
E0254	N/A	no	N/A	no	N/A	no	N/A
E0255	N/A	yes	N/A	yes	N/A	N/A	yes
E0256	N/A	yes	N/A	yes	N/A	N/A	no
E0257	N/A	yes	N/A	no	N/A	N/A	yes
E0258	N/A	yes	N/A	no	N/A	N/A	no
E0259	N/A	no	N/A	yes	N/A	N/A	yes
E0260	N/A	no	N/A	yes	N/A	N/A	no
E0261	N/A	no	N/A	no	N/A	N/A	yes
E0262	N/A	no	N/A	no	N/A	N/A	no
E0263	N/A	yes	N/A	N/A	yes	yes	N/A
E0264	N/A	yes	N/A	N/A	yes	no	N/A
E0265	N/A	yes	N/A	N/A	no	yes	N/A
E0266	N/A	yes	N/A	N/A	no	no	N/A
E0267	N/A	no	N/A	N/A	yes	yes	N/A
E0268	N/A	no	N/A	N/A	yes	no	N/A
E0269	N/A	no	N/A	N/A	no	yes	N/A
E0270	N/A	no	N/A	N/A	no	no	N/A
E0271	N/A	yes	N/A	N/A	yes	N/A	yes
E0272	N/A	yes	N/A	N/A	yes	N/A	no
E0273	N/A	yes	N/A	N/A	no	N/A	yes
E0274	N/A	yes	N/A	N/A	no	N/A	no
E0275	N/A	no	N/A	N/A	yes	N/A	yes
E0276	N/A	no	N/A	N/A	yes	N/A	no
E0277	N/A	no	N/A	N/A	no	N/A	yes
E0278	N/A	no	N/A	N/A	no	N/A	no
E0279	N/A	N/A	yes	yes	yes	N/A	N/A
E0280	N/A	N/A	yes	yes	no	N/A	N/A
E0281	N/A	N/A	yes	no	yes	N/A	N/A
E0282	N/A	N/A	yes	no	no	N/A	N/A
E0283	N/A	N/A	no	yes	yes	N/A	N/A
E0284	N/A	N/A	no	yes	no	N/A	N/A
E0285	N/A	N/A	no	no	yes	N/A	N/A
E0286	N/A	N/A	no	no	no	N/A	N/A
E0287	N/A	N/A	yes	yes	N/A	yes	N/A
E0288	N/A	N/A	yes	yes	N/A	no	N/A
E0289	N/A	N/A	yes	no	N/A	yes	N/A
E0290	N/A	N/A	yes	no	N/A	no	N/A
E0291	N/A	N/A	no	yes	N/A	yes	N/A
E0292	N/A	N/A	no	yes	N/A	no	N/A
E0293	N/A	N/A	no	no	N/A	yes	N/A
E0294	N/A	N/A	no	no	N/A	no	N/A
E0295	N/A	N/A	yes	yes	N/A	N/A	yes
E0296	N/A	N/A	yes	yes	N/A	N/A	no
E0297	N/A	N/A	yes	no	N/A	N/A	yes
E0298	N/A	N/A	yes	no	N/A	N/A	no
E0299	N/A	N/A	no	yes	N/A	N/A	yes
E0300	N/A	N/A	no	yes	N/A	N/A	no
E0301	N/A	N/A	no	no	N/A	N/A	yes
E0302	N/A	N/A	no	no	N/A	N/A	no
E0303	N/A	N/A	yes	N/A	yes	yes	N/A
E0304	N/A	N/A	yes	N/A	yes	no	N/A
E0305	N/A	N/A	yes	N/A	no	yes	N/A
E0306	N/A	N/A	yes	N/A	no	no	N/A
E0307	N/A	N/A	no	N/A	yes	yes	N/A
E0308	N/A	N/A	no	N/A	yes	no	N/A
E0309	N/A	N/A	no	N/A	no	yes	N/A
E0310	N/A	N/A	no	N/A	no	no	N/A
E0311	N/A	N/A	yes	N/A	yes	N/A	yes
E0312	N/A	N/A	yes	N/A	yes	N/A	no
E0313	N/A	N/A	yes	N/A	no	N/A	yes
E0314	N/A	N/A	yes	N/A	no	N/A	no
E0315	N/A	N/A	no	N/A	yes	N/A	yes
E0316	N/A	N/A	no	N/A	yes	N/A	no
E0317	N/A	N/A	no	N/A	no	N/A	yes
E0318	N/A	N/A	no	N/A	no	N/A	no
E0319	N/A	N/A	N/A	yes	yes	yes	N/A
E0320	N/A	N/A	N/A	yes	yes	no	N/A
E0321	N/A	N/A	N/A	yes	no	yes	N/A
E0322	N/A	N/A	N/A	yes	no	no	N/A
E0323	N/A	N/A	N/A	no	yes	yes	N/A
E0324	N/A	N/A	N/A	no	yes	no	N/A
E0325	N/A	N/A	N/A	no	no	yes	N/A
E0326	N/A	N/A	N/A	no	no	no	N/A
E0327	N/A	N/A	N/A	yes	yes	N/A	yes
E0328	N/A	N/A	N/A	yes	yes	N/A	no
E0329	N/A	N/A	N/A	yes	no	N/A	yes
E0330	N/A	N/A	N/A	yes	no	N/A	no
E0331	N/A	N/A	N/A	no	yes	N/A	yes
E0332	N/A	N/A	N/A	no	yes	N/A	no
E0333	N/A	N/A	N/A	no	no	N/A	yes
E0334	N/A	N/A	N/A	no	no	N/A	no
E0335	yes	yes	yes	yes	N/A	N/A	N/A
E0336	yes	yes	yes	no	N/A	N/A	N/A
E0337	yes	yes	no	yes	N/A	N/A	N/A
E0338	yes	yes	no	no	N/A	N/A	N/A
E0339	yes	no	yes	yes	N/A	N/A	N/A
E0340	yes	no	yes	no	N/A	N/A	N/A
E0341	yes	no	no	yes	N/A	N/A	N/A
E0342	yes	no	no	no	N/A	N/A	N/A
E0343	no	yes	yes	yes	N/A	N/A	N/A
E0344	no	yes	yes	no	N/A	N/A	N/A
E0345	no	yes	no	yes	N/A	N/A	N/A
E0346	no	yes	no	no	N/A	N/A	N/A
E0347	no	no	yes	yes	N/A	N/A	N/A
E0348	no	no	yes	no	N/A	N/A	N/A
E0349	no	no	no	yes	N/A	N/A	N/A
E0350	no	no	no	no	N/A	N/A	N/A
E0351	yes	yes	yes	N/A	yes	N/A	N/A
E0352	yes	yes	yes	N/A	no	N/A	N/A
E0353	yes	yes	no	N/A	yes	N/A	N/A
E0354	yes	yes	no	N/A	no	N/A	N/A
E0355	yes	no	yes	N/A	yes	N/A	N/A
E0356	yes	no	yes	N/A	no	N/A	N/A
E0357	yes	no	no	N/A	yes	N/A	N/A
E0358	yes	no	no	N/A	no	N/A	N/A
E0359	no	yes	yes	N/A	yes	N/A	N/A
E0360	no	yes	yes	N/A	no	N/A	N/A
E0361	no	yes	no	N/A	yes	N/A	N/A
E0362	no	yes	no	N/A	no	N/A	N/A
E0363	no	no	yes	N/A	yes	N/A	N/A
E0364	no	no	yes	N/A	no	N/A	N/A
E0365	no	no	no	N/A	yes	N/A	N/A
E0366	no	no	no	N/A	no	N/A	N/A
E0367	yes	yes	yes	N/A	N/A	yes	N/A
E0368	yes	yes	yes	N/A	N/A	no	N/A
E0369	yes	yes	no	N/A	N/A	yes	N/A
E0370	yes	yes	no	N/A	N/A	no	N/A
E0371	yes	no	yes	N/A	N/A	yes	N/A
E0372	yes	no	yes	N/A	N/A	no	N/A
E0373	yes	no	no	N/A	N/A	yes	N/A
E0374	yes	no	no	N/A	N/A	no	N/A
E0375	no	yes	yes	N/A	N/A	yes	N/A
E0376	no	yes	yes	N/A	N/A	no	N/A
E0377	no	yes	no	N/A	N/A	yes	N/A
E0378	no	yes	no	N/A	N/A	no	N/A
E0379	no	no	yes	N/A	N/A	yes	N/A
E0380	no	no	yes	N/A	N/A	no	N/A
E0381	no	no	no	N/A	N/A	yes	N/A
E0382	no	no	no	N/A	N/A	no	N/A
E0383	yes	yes	yes	N/A	N/A	N/A	yes
E0384	yes	yes	yes	N/A	N/A	N/A	no
E0385	yes	yes	no	N/A	N/A	N/A	yes
E0386	yes	yes	no	N/A	N/A	N/A	no
E0387	yes	no	yes	N/A	N/A	N/A	yes
E0388	yes	no	yes	N/A	N/A	N/A	no
E0389	yes	no	no	N/A	N/A	N/A	yes
E0390	yes	no	no	N/A	N/A	N/A	no
E0391	no	yes	yes	N/A	N/A	N/A	yes
E0392	no	yes	yes	N/A	N/A	N/A	no
E0393	no	yes	no	N/A	N/A	N/A	yes
E0394	no	yes	no	N/A	N/A	N/A	no
E0395	no	no	yes	N/A	N/A	N/A	yes
E0396	no	no	yes	N/A	N/A	N/A	no
E0397	no	no	no	N/A	N/A	N/A	yes
E0398	no	no	no	N/A	N/A	N/A	no
E0399	yes	yes	N/A	yes	yes	N/A	N/A
E0400	yes	yes	N/A	yes	no	N/A	N/A
E0401	yes	yes	N/A	no	yes	N/A	N/A
E0402	yes	yes	N/A	no	no	N/A	N/A
E0403	yes	no	N/A	yes	yes	N/A	N/A
E0404	yes	no	N/A	yes	no	N/A	N/A
E0405	yes	no	N/A	no	yes	N/A	N/A
E0406	yes	no	N/A	no	no	N/A	N/A
E0407	no	yes	N/A	yes	yes	N/A	N/A
E0408	no	yes	N/A	yes	no	N/A	N/A
E0409	no	yes	N/A	no	yes	N/A	N/A
E0410	no	yes	N/A	no	no	N/A	N/A
E0411	no	no	N/A	yes	yes	N/A	N/A
E0412	no	no	N/A	yes	no	N/A	N/A
E0413	no	no	N/A	no	yes	N/A	N/A
E0414	no	no	N/A	no	no	N/A	N/A
E0415	yes	yes	N/A	yes	N/A	yes	N/A
E0416	yes	yes	N/A	yes	N/A	no	N/A
E0417	yes	yes	N/A	no	N/A	yes	N/A
E0418	yes	yes	N/A	no	N/A	no	N/A
E0419	yes	no	N/A	yes	N/A	yes	N/A
E0420	yes	no	N/A	yes	N/A	no	N/A
E0421	yes	no	N/A	no	N/A	yes	N/A
E0422	yes	no	N/A	no	N/A	no	N/A
E0423	no	yes	N/A	yes	N/A	yes	N/A
E0424	no	yes	N/A	yes	N/A	no	N/A
E0425	no	yes	N/A	no	N/A	yes	N/A
E0426	no	yes	N/A	no	N/A	no	N/A
E0427	no	no	N/A	yes	N/A	yes	N/A
E0428	no	no	N/A	yes	N/A	no	N/A
E0429	no	no	N/A	no	N/A	yes	N/A
E0430	no	no	N/A	no	N/A	no	N/A
E0431	yes	yes	N/A	yes	N/A	N/A	yes
E0432	yes	yes	N/A	yes	N/A	N/A	no
E0433	yes	yes	N/A	no	N/A	N/A	yes
E0434	yes	yes	N/A	no	N/A	N/A	no
E0435	yes	no	N/A	yes	N/A	N/A	yes
E0436	yes	no	N/A	yes	N/A	N/A	no
E0437	yes	no	N/A	no	N/A	N/A	yes
E0438	yes	no	N/A	no	N/A	N/A	no
E0439	no	yes	N/A	yes	N/A	N/A	yes
E0440	no	yes	N/A	yes	N/A	N/A	no
E0441	no	yes	N/A	no	N/A	N/A	yes
E0442	no	yes	N/A	no	N/A	N/A	no
E0443	no	no	N/A	yes	N/A	N/A	yes
E0444	no	no	N/A	yes	N/A	N/A	no
E0445	no	no	N/A	no	N/A	N/A	yes
E0446	no	no	N/A	no	N/A	N/A	no
E0447	yes	yes	N/A	N/A	yes	yes	N/A
E0448	yes	yes	N/A	N/A	yes	no	N/A
E0449	yes	yes	N/A	N/A	no	yes	N/A
E0450	yes	yes	N/A	N/A	no	no	N/A
E0451	yes	no	N/A	N/A	yes	yes	N/A
E0452	yes	no	N/A	N/A	yes	no	N/A
E0453	yes	no	N/A	N/A	no	yes	N/A
E0454	yes	no	N/A	N/A	no	no	N/A
E0455	no	yes	N/A	N/A	yes	yes	N/A
E0456	no	yes	N/A	N/A	yes	no	N/A
E0457	no	yes	N/A	N/A	no	yes	N/A
E0458	no	yes	N/A	N/A	no	no	N/A
E0459	no	no	N/A	N/A	yes	yes	N/A
E0460	no	no	N/A	N/A	yes	no	N/A
E0461	no	no	N/A	N/A	no	yes	N/A
E0462	no	no	N/A	N/A	no	no	N/A
E0463	yes	yes	N/A	N/A	yes	N/A	yes
E0464	yes	yes	N/A	N/A	yes	N/A	no
E0465	yes	yes	N/A	N/A	no	N/A	yes
E0466	yes	yes	N/A	N/A	no	N/A	no
E0467	yes	no	N/A	N/A	yes	N/A	yes
E0468	yes	no	N/A	N/A	yes	N/A	no
E0469	yes	no	N/A	N/A	no	N/A	yes
E0470	yes	no	N/A	N/A	no	N/A	no
E0471	no	yes	N/A	N/A	yes	N/A	yes
E0472	no	yes	N/A	N/A	yes	N/A	no
E0473	no	yes	N/A	N/A	no	N/A	yes
E0474	no	yes	N/A	N/A	no	N/A	no
E0475	no	no	N/A	N/A	yes	N/A	yes
E0476	no	no	N/A	N/A	yes	N/A	no
E0477	no	no	N/A	N/A	no	N/A	yes
E0478	no	no	N/A	N/A	no	N/A	no
E0479	yes	N/A	yes	yes	yes	N/A	N/A
E0480	yes	N/A	yes	yes	no	N/A	N/A
E0481	yes	N/A	yes	no	yes	N/A	N/A
E0482	yes	N/A	yes	no	no	N/A	N/A
E0483	yes	N/A	no	yes	yes	N/A	N/A
E0484	yes	N/A	no	yes	no	N/A	N/A
E0485	yes	N/A	no	no	yes	N/A	N/A
E0486	yes	N/A	no	no	no	N/A	N/A
E0487	no	N/A	yes	yes	yes	N/A	N/A
E0488	no	N/A	yes	yes	no	N/A	N/A
E0489	no	N/A	yes	no	yes	N/A	N/A
E0490	no	N/A	yes	no	no	N/A	N/A
E0491	no	N/A	no	yes	yes	N/A	N/A
E0492	no	N/A	no	yes	no	N/A	N/A
E0493	no	N/A	no	no	yes	N/A	N/A
E0494	no	N/A	no	no	no	N/A	N/A
E0495	yes	N/A	yes	yes	N/A	yes	N/A
E0496	yes	N/A	yes	yes	N/A	no	N/A
E0497	yes	N/A	yes	no	N/A	yes	N/A
E0498	yes	N/A	yes	no	N/A	no	N/A
E0499	yes	N/A	no	yes	N/A	yes	N/A
E0500	yes	N/A	no	yes	N/A	no	N/A
E0501	yes	N/A	no	no	N/A	yes	N/A
E0502	yes	N/A	no	no	N/A	no	N/A
E0503	no	N/A	yes	yes	N/A	yes	N/A
E0504	no	N/A	yes	yes	N/A	no	N/A
E0505	no	N/A	yes	no	N/A	yes	N/A
E0506	no	N/A	yes	no	N/A	no	N/A
E0507	no	N/A	no	yes	N/A	yes	N/A
E0508	no	N/A	no	yes	N/A	no	N/A
E0509	no	N/A	no	no	N/A	yes	N/A
E0510	no	N/A	no	no	N/A	no	N/A
E0511	yes	N/A	yes	yes	N/A	N/A	yes
E0512	yes	N/A	yes	yes	N/A	N/A	no
E0513	yes	N/A	yes	no	N/A	N/A	yes
E0514	yes	N/A	yes	no	N/A	N/A	no
E0515	yes	N/A	no	yes	N/A	N/A	yes
E0516	yes	N/A	no	yes	N/A	N/A	no
E0517	yes	N/A	no	no	N/A	N/A	yes
E0518	yes	N/A	no	no	N/A	N/A	no
E0519	no	N/A	yes	yes	N/A	N/A	yes
E0520	no	N/A	yes	yes	N/A	N/A	no
E0521	no	N/A	yes	no	N/A	N/A	yes
E0522	no	N/A	yes	no	N/A	N/A	no
E0523	no	N/A	no	yes	N/A	N/A	yes
E0524	no	N/A	no	yes	N/A	N/A	no
E0525	no	N/A	no	no	N/A	N/A	yes
E0526	no	N/A	no	no	N/A	N/A	no
E0527	yes	N/A	yes	N/A	yes	yes	N/A
E0528	yes	N/A	yes	N/A	yes	no	N/A
E0529	yes	N/A	yes	N/A	no	yes	N/A
E0530	yes	N/A	yes	N/A	no	no	N/A
E0531	yes	N/A	no	N/A	yes	yes	N/A
E0532	yes	N/A	no	N/A	yes	no	N/A
E0533	yes	N/A	no	N/A	no	yes	N/A
E0534	yes	N/A	no	N/A	no	no	N/A
E0535	no	N/A	yes	N/A	yes	yes	N/A
E0536	no	N/A	yes	N/A	yes	no	N/A
E0537	no	N/A	yes	N/A	no	yes	N/A
E0538	no	N/A	yes	N/A	no	no	N/A
E0539	no	N/A	no	N/A	yes	yes	N/A
E0540	no	N/A	no	N/A	yes	no	N/A
E0541	no	N/A	no	N/A	no	yes	N/A
E0542	no	N/A	no	N/A	no	no	N/A
E0543	yes	N/A	yes	N/A	yes	N/A	yes
E0544	yes	N/A	yes	N/A	yes	N/A	no
E0545	yes	N/A	yes	N/A	no	N/A	yes
E0546	yes	N/A	yes	N/A	no	N/A	no
E0547	yes	N/A	no	N/A	yes	N/A	yes
E0548	yes	N/A	no	N/A	yes	N/A	no
E0549	yes	N/A	no	N/A	no	N/A	yes
E0550	yes	N/A	no	N/A	no	N/A	no
E0551	no	N/A	yes	N/A	yes	N/A	yes
E0552	no	N/A	yes	N/A	yes	N/A	no
E0553	no	N/A	yes	N/A	no	N/A	yes
E0554	no	N/A	yes	N/A	no	N/A	no
E0555	no	N/A	no	N/A	yes	N/A	yes
E0556	no	N/A	no	N/A	yes	N/A	no
E0557	no	N/A	no	N/A	no	N/A	yes
E0558	no	N/A	no	N/A	no	N/A	no
E0559	yes	N/A	N/A	yes	yes	yes	N/A
E0560	yes	N/A	N/A	yes	yes	no	N/A
E0561	yes	N/A	N/A	yes	no	yes	N/A
E0562	yes	N/A	N/A	yes	no	no	N/A
E0563	yes	N/A	N/A	no	yes	yes	N/A
E0564	yes	N/A	N/A	no	yes	no	N/A
E0565	yes	N/A	N/A	no	no	yes	N/A
E0566	yes	N/A	N/A	no	no	no	N/A
E0567	no	N/A	N/A	yes	yes	yes	N/A
E0568	no	N/A	N/A	yes	yes	no	N/A
E0569	no	N/A	N/A	yes	no	yes	N/A
E0570	no	N/A	N/A	yes	no	no	N/A
E0571	no	N/A	N/A	no	yes	yes	N/A
E0572	no	N/A	N/A	no	yes	no	N/A
E0573	no	N/A	N/A	no	no	yes	N/A
E0574	no	N/A	N/A	no	no	no	N/A
E0575	yes	N/A	N/A	yes	yes	N/A	yes
E0576	yes	N/A	N/A	yes	yes	N/A	no
E0577	yes	N/A	N/A	yes	no	N/A	yes
E0578	yes	N/A	N/A	yes	no	N/A	no
E0579	yes	N/A	N/A	no	yes	N/A	yes
E0580	yes	N/A	N/A	no	yes	N/A	no
E0581	yes	N/A	N/A	no	no	N/A	yes
E0582	yes	N/A	N/A	no	no	N/A	no
E0583	no	N/A	N/A	yes	yes	N/A	yes
E0584	no	N/A	N/A	yes	yes	N/A	no
E0585	no	N/A	N/A	yes	no	N/A	yes
E0586	no	N/A	N/A	yes	no	N/A	no
E0587	no	N/A	N/A	no	yes	N/A	yes
E0588	no	N/A	N/A	no	yes	N/A	no
E0589	no	N/A	N/A	no	no	N/A	yes
E0590	no	N/A	N/A	no	no	N/A	no
E0591	N/A	yes	yes	yes	yes	N/A	N/A
E0592	N/A	yes	yes	yes	no	N/A	N/A
E0593	N/A	yes	yes	no	yes	N/A	N/A
E0594	N/A	yes	yes	no	no	N/A	N/A
E0595	N/A	yes	no	yes	yes	N/A	N/A
E0596	N/A	yes	no	yes	no	N/A	N/A
E0597	N/A	yes	no	no	yes	N/A	N/A
E0598	N/A	yes	no	no	no	N/A	N/A
E0599	N/A	no	yes	yes	yes	N/A	N/A
E0600	N/A	no	yes	yes	no	N/A	N/A
E0601	N/A	no	yes	no	yes	N/A	N/A
E0602	N/A	no	yes	no	no	N/A	N/A
E0603	N/A	no	no	yes	yes	N/A	N/A
E0604	N/A	no	no	yes	no	N/A	N/A
E0605	N/A	no	no	no	yes	N/A	N/A
E0606	N/A	no	no	no	no	N/A	N/A
E0607	N/A	yes	yes	yes	N/A	yes	N/A
E0608	N/A	yes	yes	yes	N/A	no	N/A
E0609	N/A	yes	yes	no	N/A	yes	N/A
E0610	N/A	yes	yes	no	N/A	no	N/A
E0611	N/A	yes	no	yes	N/A	yes	N/A
E0612	N/A	yes	no	yes	N/A	no	N/A
E0613	N/A	yes	no	no	N/A	yes	N/A
E0614	N/A	yes	no	no	N/A	no	N/A
E0615	N/A	no	yes	yes	N/A	yes	N/A
E0616	N/A	no	yes	yes	N/A	no	N/A
E0617	N/A	no	yes	no	N/A	yes	N/A
E0618	N/A	no	yes	no	N/A	no	N/A
E0619	N/A	no	no	yes	N/A	yes	N/A
E0620	N/A	no	no	yes	N/A	no	N/A
E0621	N/A	no	no	no	N/A	yes	N/A
E0622	N/A	no	no	no	N/A	no	N/A
E0623	N/A	yes	yes	yes	N/A	N/A	yes
E0624	N/A	yes	yes	yes	N/A	N/A	no
E0625	N/A	yes	yes	no	N/A	N/A	yes
E0626	N/A	yes	yes	no	N/A	N/A	no
E0627	N/A	yes	no	yes	N/A	N/A	yes
E0628	N/A	yes	no	yes	N/A	N/A	no
E0629	N/A	yes	no	no	N/A	N/A	yes
E0630	N/A	yes	no	no	N/A	N/A	no
E0631	N/A	no	yes	yes	N/A	N/A	yes
E0632	N/A	no	yes	yes	N/A	N/A	no
E0633	N/A	no	yes	no	N/A	N/A	yes
E0634	N/A	no	yes	no	N/A	N/A	no
E0635	N/A	no	no	yes	N/A	N/A	yes
E0636	N/A	no	no	yes	N/A	N/A	no
E0637	N/A	no	no	no	N/A	N/A	yes
E0638	N/A	no	no	no	N/A	N/A	no
E0639	N/A	yes	yes	N/A	yes	yes	N/A
E0640	N/A	yes	yes	N/A	yes	no	N/A
E0641	N/A	yes	yes	N/A	no	yes	N/A
E0642	N/A	yes	yes	N/A	no	no	N/A
E0643	N/A	yes	no	N/A	yes	yes	N/A
E0644	N/A	yes	no	N/A	yes	no	N/A
E0645	N/A	yes	no	N/A	no	yes	N/A
E0646	N/A	yes	no	N/A	no	no	N/A
E0647	N/A	no	yes	N/A	yes	yes	N/A
E0648	N/A	no	yes	N/A	yes	no	N/A
E0649	N/A	no	yes	N/A	no	yes	N/A
E0650	N/A	no	yes	N/A	no	no	N/A
E0651	N/A	no	no	N/A	yes	yes	N/A
E0652	N/A	no	no	N/A	yes	no	N/A
E0653	N/A	no	no	N/A	no	yes	N/A
E0654	N/A	no	no	N/A	no	no	N/A
E0655	N/A	yes	yes	N/A	yes	N/A	yes
E0656	N/A	yes	yes	N/A	yes	N/A	no
E0657	N/A	yes	yes	N/A	no	N/A	yes
E0658	N/A	yes	yes	N/A	no	N/A	no
E0659	N/A	yes	no	N/A	yes	N/A	yes
E0660	N/A	yes	no	N/A	yes	N/A	no
E0661	N/A	yes	no	N/A	no	N/A	yes
E0662	N/A	yes	no	N/A	no	N/A	no
E0663	N/A	no	yes	N/A	yes	N/A	yes
E0664	N/A	no	yes	N/A	yes	N/A	no
E0665	N/A	no	yes	N/A	no	N/A	yes
E0666	N/A	no	yes	N/A	no	N/A	no
E0667	N/A	no	no	N/A	yes	N/A	yes
E0668	N/A	no	no	N/A	yes	N/A	no
E0669	N/A	no	no	N/A	no	N/A	yes
E0670	N/A	no	no	N/A	no	N/A	no
E0671	N/A	yes	N/A	yes	yes	yes	N/A
E0672	N/A	yes	N/A	yes	yes	no	N/A
E0673	N/A	yes	N/A	yes	no	yes	N/A
E0674	N/A	yes	N/A	yes	no	no	N/A
E0675	N/A	yes	N/A	no	yes	yes	N/A
E0676	N/A	yes	N/A	no	yes	no	N/A
E0677	N/A	yes	N/A	no	no	yes	N/A
E0678	N/A	yes	N/A	no	no	no	N/A
E0679	N/A	no	N/A	yes	yes	yes	N/A
E0680	N/A	no	N/A	yes	yes	no	N/A
E0681	N/A	no	N/A	yes	no	yes	N/A
E0682	N/A	no	N/A	yes	no	no	N/A
E0683	N/A	no	N/A	no	yes	yes	N/A
E0684	N/A	no	N/A	no	yes	no	N/A
E0685	N/A	no	N/A	no	no	yes	N/A
E0686	N/A	no	N/A	no	no	no	N/A
E0687	N/A	yes	N/A	yes	yes	N/A	yes
E0688	N/A	yes	N/A	yes	yes	N/A	no
E0689	N/A	yes	N/A	yes	no	N/A	yes
E0690	N/A	yes	N/A	yes	no	N/A	no
E0691	N/A	yes	N/A	no	yes	N/A	yes
E0692	N/A	yes	N/A	no	yes	N/A	no
E0693	N/A	yes	N/A	no	no	N/A	yes
E0694	N/A	yes	N/A	no	no	N/A	no
E0695	N/A	no	N/A	yes	yes	N/A	yes
E0696	N/A	no	N/A	yes	yes	N/A	no
E0697	N/A	no	N/A	yes	no	N/A	yes
E0698	N/A	no	N/A	yes	no	N/A	no
E0699	N/A	no	N/A	no	yes	N/A	yes
E0700	N/A	no	N/A	no	yes	N/A	no
E0701	N/A	no	N/A	no	no	N/A	yes
E0702	N/A	no	N/A	no	no	N/A	no
E0703	N/A	N/A	yes	yes	yes	yes	N/A
E0704	N/A	N/A	yes	yes	yes	no	N/A
E0705	N/A	N/A	yes	yes	no	yes	N/A
E0706	N/A	N/A	yes	yes	no	no	N/A
E0707	N/A	N/A	yes	no	yes	yes	N/A
E0708	N/A	N/A	yes	no	yes	no	N/A
E0709	N/A	N/A	yes	no	no	yes	N/A
E0710	N/A	N/A	yes	no	no	no	N/A
E0711	N/A	N/A	no	yes	yes	yes	N/A
E0712	N/A	N/A	no	yes	yes	no	N/A
E0713	N/A	N/A	no	yes	no	yes	N/A
E0714	N/A	N/A	no	yes	no	no	N/A
E0715	N/A	N/A	no	no	yes	yes	N/A
E0716	N/A	N/A	no	no	yes	no	N/A
E0717	N/A	N/A	no	no	no	yes	N/A
E0718	N/A	N/A	no	no	no	no	N/A
E0719	N/A	N/A	yes	yes	yes	N/A	yes
E0720	N/A	N/A	yes	yes	yes	N/A	no
E0721	N/A	N/A	yes	yes	no	N/A	yes
E0722	N/A	N/A	yes	yes	no	N/A	no
E0723	N/A	N/A	yes	no	yes	N/A	yes
E0724	N/A	N/A	yes	no	yes	N/A	no
E0725	N/A	N/A	yes	no	no	N/A	yes
E0726	N/A	N/A	yes	no	no	N/A	no
E0727	N/A	N/A	no	yes	yes	N/A	yes
E0728	N/A	N/A	no	yes	yes	N/A	no
E0729	N/A	N/A	no	yes	no	N/A	yes
E0730	N/A	N/A	no	yes	no	N/A	no
E0731	N/A	N/A	no	no	yes	N/A	yes
E0732	N/A	N/A	no	no	yes	N/A	no
E0733	N/A	N/A	no	no	no	N/A	yes
E0734	N/A	N/A	no	no	no	N/A	no
E0735	yes	yes	yes	yes	yes	N/A	N/A
E0736	yes	yes	yes	yes	no	N/A	N/A
E0737	yes	yes	yes	no	yes	N/A	N/A
E0738	yes	yes	yes	no	no	N/A	N/A
E0739	yes	yes	no	yes	yes	N/A	N/A
E0740	yes	yes	no	yes	no	N/A	N/A
E0741	yes	yes	no	no	yes	N/A	N/A
E0742	yes	yes	no	no	no	N/A	N/A
E0743	yes	no	yes	yes	yes	N/A	N/A
E0744	yes	no	yes	yes	no	N/A	N/A
E0745	yes	no	yes	no	yes	N/A	N/A
E0746	yes	no	yes	no	no	N/A	N/A
E0747	yes	no	no	yes	yes	N/A	N/A
E0748	yes	no	no	yes	no	N/A	N/A
E0749	yes	no	no	no	yes	N/A	N/A
E0750	yes	no	no	no	no	N/A	N/A
E0751	no	yes	yes	yes	yes	N/A	N/A
E0752	no	yes	yes	yes	no	N/A	N/A
E0753	no	yes	yes	no	yes	N/A	N/A
E0754	no	yes	yes	no	no	N/A	N/A
E0755	no	yes	no	yes	yes	N/A	N/A
E0756	no	yes	no	yes	no	N/A	N/A
E0757	no	yes	no	no	yes	N/A	N/A
E0758	no	yes	no	no	no	N/A	N/A
E0759	no	no	yes	yes	yes	N/A	N/A
E0760	no	no	yes	yes	no	N/A	N/A
E0761	no	no	yes	no	yes	N/A	N/A
E0762	no	no	yes	no	no	N/A	N/A
E0763	no	no	no	yes	yes	N/A	N/A
E0764	no	no	no	yes	no	N/A	N/A
E0765	no	no	no	no	yes	N/A	N/A
E0766	no	no	no	no	no	N/A	N/A
E0767	yes	yes	yes	yes	N/A	yes	N/A
E0768	yes	yes	yes	yes	N/A	no	N/A
E0769	yes	yes	yes	no	N/A	yes	N/A
E0770	yes	yes	yes	no	N/A	no	N/A
E0771	yes	yes	no	yes	N/A	yes	N/A
E0772	yes	yes	no	yes	N/A	no	N/A
E0773	yes	yes	no	no	N/A	yes	N/A
E0774	yes	yes	no	no	N/A	no	N/A
E0775	yes	no	yes	yes	N/A	yes	N/A
E0776	yes	no	yes	yes	N/A	no	N/A
E0777	yes	no	yes	no	N/A	yes	N/A
E0778	yes	no	yes	no	N/A	no	N/A
E0779	yes	no	no	yes	N/A	yes	N/A
E0780	yes	no	no	yes	N/A	no	N/A
E0781	yes	no	no	no	N/A	yes	N/A
E0782	yes	no	no	no	N/A	no	N/A
E0783	no	yes	yes	yes	N/A	yes	N/A
E0784	no	yes	yes	yes	N/A	no	N/A
E0785	no	yes	yes	no	N/A	yes	N/A
E0786	no	yes	yes	no	N/A	no	N/A
E0787	no	yes	no	yes	N/A	yes	N/A
E0788	no	yes	no	yes	N/A	no	N/A
E0789	no	yes	no	no	N/A	yes	N/A
E0790	no	yes	no	no	N/A	no	N/A
E0791	no	no	yes	yes	N/A	yes	N/A
E0792	no	no	yes	yes	N/A	no	N/A
E0793	no	no	yes	no	N/A	yes	N/A
E0794	no	no	yes	no	N/A	no	N/A
E0795	no	no	no	yes	N/A	yes	N/A
E0796	no	no	no	yes	N/A	no	N/A
E0797	no	no	no	no	N/A	yes	N/A
E0798	no	no	no	no	N/A	no	N/A
E0799	yes	yes	yes	yes	N/A	N/A	yes
E0800	yes	yes	yes	yes	N/A	N/A	no
E0801	yes	yes	yes	no	N/A	N/A	yes
E0802	yes	yes	yes	no	N/A	N/A	no
E0803	yes	yes	no	yes	N/A	N/A	yes
E0804	yes	yes	no	yes	N/A	N/A	no
E0805	yes	yes	no	no	N/A	N/A	yes
E0806	yes	yes	no	no	N/A	N/A	no
E0807	yes	no	yes	yes	N/A	N/A	yes
E0808	yes	no	yes	yes	N/A	N/A	no
E0809	yes	no	yes	no	N/A	N/A	yes
E0810	yes	no	yes	no	N/A	N/A	no
E0811	yes	no	no	yes	N/A	N/A	yes
E0812	yes	no	no	yes	N/A	N/A	no
E0813	yes	no	no	no	N/A	N/A	yes
E0814	yes	no	no	no	N/A	N/A	no
E0815	no	yes	yes	yes	N/A	N/A	yes
E0816	no	yes	yes	yes	N/A	N/A	no
E0817	no	yes	yes	no	N/A	N/A	yes
E0818	no	yes	yes	no	N/A	N/A	no
E0819	no	yes	no	yes	N/A	N/A	yes
E0820	no	yes	no	yes	N/A	N/A	no
E0821	no	yes	no	no	N/A	N/A	yes
E0822	no	yes	no	no	N/A	N/A	no
E0823	no	no	yes	yes	N/A	N/A	yes
E0824	no	no	yes	yes	N/A	N/A	no
E0825	no	no	yes	no	N/A	N/A	yes
E0826	no	no	yes	no	N/A	N/A	no
E0827	no	no	no	yes	N/A	N/A	yes
E0828	no	no	no	yes	N/A	N/A	no
E0829	no	no	no	no	N/A	N/A	yes
E0830	no	no	no	no	N/A	N/A	no
E0831	yes	yes	yes	N/A	yes	yes	N/A
E0832	yes	yes	yes	N/A	yes	no	N/A
E0833	yes	yes	yes	N/A	no	yes	N/A
E0834	yes	yes	yes	N/A	no	no	N/A
E0835	yes	yes	no	N/A	yes	yes	N/A
E0836	yes	yes	no	N/A	yes	no	N/A
E0837	yes	yes	no	N/A	no	yes	N/A
E0838	yes	yes	no	N/A	no	no	N/A
E0839	yes	no	yes	N/A	yes	yes	N/A
E0840	yes	no	yes	N/A	yes	no	N/A
E0841	yes	no	yes	N/A	no	yes	N/A
E0842	yes	no	yes	N/A	no	no	N/A
E0843	yes	no	no	N/A	yes	yes	N/A
E0844	yes	no	no	N/A	yes	no	N/A
E0845	yes	no	no	N/A	no	yes	N/A
E0846	yes	no	no	N/A	no	no	N/A
E0847	no	yes	yes	N/A	yes	yes	N/A
E0848	no	yes	yes	N/A	yes	no	N/A
E0849	no	yes	yes	N/A	no	yes	N/A
E0850	no	yes	yes	N/A	no	no	N/A
E0851	no	yes	no	N/A	yes	yes	N/A
E0852	no	yes	no	N/A	yes	no	N/A
E0853	no	yes	no	N/A	no	yes	N/A
E0854	no	yes	no	N/A	no	no	N/A
E0855	no	no	yes	N/A	yes	yes	N/A
E0856	no	no	yes	N/A	yes	no	N/A
E0857	no	no	yes	N/A	no	yes	N/A
E0858	no	no	yes	N/A	no	no	N/A
E0859	no	no	no	N/A	yes	yes	N/A
E0860	no	no	no	N/A	yes	no	N/A
E0861	no	no	no	N/A	no	yes	N/A
E0862	no	no	no	N/A	no	no	N/A
E0863	yes	yes	yes	N/A	yes	N/A	yes
E0864	yes	yes	yes	N/A	yes	N/A	no
E0865	yes	yes	yes	N/A	no	N/A	yes
E0866	yes	yes	yes	N/A	no	N/A	no
E0867	yes	yes	no	N/A	yes	N/A	yes
E0868	yes	yes	no	N/A	yes	N/A	no
E0869	yes	yes	no	N/A	no	N/A	yes
E0870	yes	yes	no	N/A	no	N/A	no
E0871	yes	no	yes	N/A	yes	N/A	yes
E0872	yes	no	yes	N/A	yes	N/A	no
E0873	yes	no	yes	N/A	no	N/A	yes
E0874	yes	no	yes	N/A	no	N/A	no
E0875	yes	no	no	N/A	yes	N/A	yes
E0876	yes	no	no	N/A	yes	N/A	no
E0877	yes	no	no	N/A	no	N/A	yes
E0878	yes	no	no	N/A	no	N/A	no
E0879	no	yes	yes	N/A	yes	N/A	yes
E0880	no	yes	yes	N/A	yes	N/A	no
E0881	no	yes	yes	N/A	no	N/A	yes
E0882	no	yes	yes	N/A	no	N/A	no
E0883	no	yes	no	N/A	yes	N/A	yes
E0884	no	yes	no	N/A	yes	N/A	no
E0885	no	yes	no	N/A	no	N/A	yes
E0886	no	yes	no	N/A	no	N/A	no
E0887	no	no	yes	N/A	yes	N/A	yes
E0888	no	no	yes	N/A	yes	N/A	no
E0889	no	no	yes	N/A	no	N/A	yes
E0890	no	no	yes	N/A	no	N/A	no
E0891	no	no	no	N/A	yes	N/A	yes
E0892	no	no	no	N/A	yes	N/A	no
E0893	no	no	no	N/A	no	N/A	yes
E0894	no	no	no	N/A	no	N/A	no
E0895	yes	yes	N/A	yes	yes	yes	N/A
E0896	yes	yes	N/A	yes	yes	no	N/A
E0897	yes	yes	N/A	yes	no	yes	N/A
E0898	yes	yes	N/A	yes	no	no	N/A
E0899	yes	yes	N/A	no	yes	yes	N/A
E0900	yes	yes	N/A	no	yes	no	N/A
E0901	yes	yes	N/A	no	no	yes	N/A
E0902	yes	yes	N/A	no	no	no	N/A
E0903	yes	no	N/A	yes	yes	yes	N/A
E0904	yes	no	N/A	yes	yes	no	N/A
E0905	yes	no	N/A	yes	no	yes	N/A
E0906	yes	no	N/A	yes	no	no	N/A
E0907	yes	no	N/A	no	yes	yes	N/A
E0908	yes	no	N/A	no	yes	no	N/A
E0909	yes	no	N/A	no	no	yes	N/A
E0910	yes	no	N/A	no	no	no	N/A
E0911	no	yes	N/A	yes	yes	yes	N/A
E0912	no	yes	N/A	yes	yes	no	N/A
E0913	no	yes	N/A	yes	no	yes	N/A
E0914	no	yes	N/A	yes	no	no	N/A
E0915	no	yes	N/A	no	yes	yes	N/A
E0916	no	yes	N/A	no	yes	no	N/A
E0917	no	yes	N/A	no	no	yes	N/A
E0918	no	yes	N/A	no	no	no	N/A
E0919	no	no	N/A	yes	yes	yes	N/A
E0920	no	no	N/A	yes	yes	no	N/A
E0921	no	no	N/A	yes	no	yes	N/A
E0922	no	no	N/A	yes	no	no	N/A
E0923	no	no	N/A	no	yes	yes	N/A
E0924	no	no	N/A	no	yes	no	N/A
E0925	no	no	N/A	no	no	yes	N/A
E0926	no	no	N/A	no	no	no	N/A
E0927	yes	yes	N/A	yes	yes	N/A	yes
E0928	yes	yes	N/A	yes	yes	N/A	no
E0929	yes	yes	N/A	yes	no	N/A	yes
E0930	yes	yes	N/A	yes	no	N/A	no
E0931	yes	yes	N/A	no	yes	N/A	yes
E0932	yes	yes	N/A	no	yes	N/A	no
E0933	yes	yes	N/A	no	no	N/A	yes
E0934	yes	yes	N/A	no	no	N/A	no
E0935	yes	no	N/A	yes	yes	N/A	yes
E0936	yes	no	N/A	yes	yes	N/A	no
E0937	yes	no	N/A	yes	no	N/A	yes
E0938	yes	no	N/A	yes	no	N/A	no
E0939	yes	no	N/A	no	yes	N/A	yes
E0940	yes	no	N/A	no	yes	N/A	no
E0941	yes	no	N/A	no	no	N/A	yes
E0942	yes	no	N/A	no	no	N/A	no
E0943	no	yes	N/A	yes	yes	N/A	yes
E0944	no	yes	N/A	yes	yes	N/A	no
E0945	no	yes	N/A	yes	no	N/A	yes
E0946	no	yes	N/A	yes	no	N/A	no
E0947	no	yes	N/A	no	yes	N/A	yes
E0948	no	yes	N/A	no	yes	N/A	no
E0949	no	yes	N/A	no	no	N/A	yes
E0950	no	yes	N/A	no	no	N/A	no
E0951	no	no	N/A	yes	yes	N/A	yes
E0952	no	no	N/A	yes	yes	N/A	no
E0953	no	no	N/A	yes	no	N/A	yes
E0954	no	no	N/A	yes	no	N/A	no
E0955	no	no	N/A	no	yes	N/A	yes
E0956	no	no	N/A	no	yes	N/A	no
E0957	no	no	N/A	no	no	N/A	yes
E0958	no	no	N/A	no	no	N/A	no
E0959	yes	N/A	yes	yes	yes	yes	N/A
E0960	yes	N/A	yes	yes	yes	no	N/A
E0961	yes	N/A	yes	yes	no	yes	N/A
E0962	yes	N/A	yes	yes	no	no	N/A
E0963	yes	N/A	yes	no	yes	yes	N/A
E0964	yes	N/A	yes	no	yes	no	N/A
E0965	yes	N/A	yes	no	no	yes	N/A
E0966	yes	N/A	yes	no	no	no	N/A
E0967	yes	N/A	no	yes	yes	yes	N/A
E0968	yes	N/A	no	yes	yes	no	N/A
E0969	yes	N/A	no	yes	no	yes	N/A
E0970	yes	N/A	no	yes	no	no	N/A
E0971	yes	N/A	no	no	yes	yes	N/A
E0972	yes	N/A	no	no	yes	no	N/A
E0973	yes	N/A	no	no	no	yes	N/A
E0974	yes	N/A	no	no	no	no	N/A
E0975	no	N/A	yes	yes	yes	yes	N/A
E0976	no	N/A	yes	yes	yes	no	N/A
E0977	no	N/A	yes	yes	no	yes	N/A
E0978	no	N/A	yes	yes	no	no	N/A
E0979	no	N/A	yes	no	yes	yes	N/A
E0980	no	N/A	yes	no	yes	no	N/A
E0981	no	N/A	yes	no	no	yes	N/A
E0982	no	N/A	yes	no	no	no	N/A
E0983	no	N/A	no	yes	yes	yes	N/A
E0984	no	N/A	no	yes	yes	no	N/A
E0985	no	N/A	no	yes	no	yes	N/A
E0986	no	N/A	no	yes	no	no	N/A
E0987	no	N/A	no	no	yes	yes	N/A
E0988	no	N/A	no	no	yes	no	N/A
E0989	no	N/A	no	no	no	yes	N/A
E0990	no	N/A	no	no	no	no	N/A
E0991	yes	N/A	yes	yes	yes	N/A	yes
E0992	yes	N/A	yes	yes	yes	N/A	no
E0993	yes	N/A	yes	yes	no	N/A	yes
E0994	yes	N/A	yes	yes	no	N/A	no
E0995	yes	N/A	yes	no	yes	N/A	yes
E0996	yes	N/A	yes	no	yes	N/A	no
E0997	yes	N/A	yes	no	no	N/A	yes
E0998	yes	N/A	yes	no	no	N/A	no
E0999	yes	N/A	no	yes	yes	N/A	yes
E1000	yes	N/A	no	yes	yes	N/A	no
E1001	yes	N/A	no	yes	no	N/A	yes
E1002	yes	N/A	no	yes	no	N/A	no
E1003	yes	N/A	no	no	yes	N/A	yes
E1004	yes	N/A	no	no	yes	N/A	no
E1005	yes	N/A	no	no	no	N/A	yes
E1006	yes	N/A	no	no	no	N/A	no
E1007	no	N/A	yes	yes	yes	N/A	yes
E1008	no	N/A	yes	yes	yes	N/A	no
E1009	no	N/A	yes	yes	no	N/A	yes
E1010	no	N/A	yes	yes	no	N/A	no
E1011	no	N/A	yes	no	yes	N/A	yes
E1012	no	N/A	yes	no	yes	N/A	no
E1013	no	N/A	yes	no	no	N/A	yes
E1014	no	N/A	yes	no	no	N/A	no
E1015	no	N/A	no	yes	yes	N/A	yes
E1016	no	N/A	no	yes	yes	N/A	no
E1017	no	N/A	no	yes	no	N/A	yes
E1018	no	N/A	no	yes	no	N/A	no
E1019	no	N/A	no	no	yes	N/A	yes
E1020	no	N/A	no	no	yes	N/A	no
E1021	no	N/A	no	no	no	N/A	yes
E1022	no	N/A	no	no	no	N/A	no
E1023	no	yes	yes	yes	yes	yes	N/A
E1024	no	yes	yes	yes	yes	no	N/A
E1025	no	yes	yes	yes	no	yes	N/A
E1026	no	yes	yes	yes	no	no	N/A
E1027	no	yes	yes	no	yes	yes	N/A
E1028	no	yes	yes	no	yes	no	N/A
E1029	no	yes	yes	no	no	yes	N/A
E1030	no	yes	yes	no	no	no	N/A
E1031	no	yes	no	yes	yes	yes	N/A
E1032	no	yes	no	yes	yes	no	N/A
E1033	no	yes	no	yes	no	yes	N/A
E1034	no	yes	no	yes	no	no	N/A
E1035	no	yes	no	no	yes	yes	N/A
E1036	no	yes	no	no	yes	no	N/A
E1037	no	yes	no	no	no	yes	N/A
E1038	no	yes	no	no	no	no	N/A
E1039	no	no	yes	yes	yes	yes	N/A
E1040	no	no	yes	yes	yes	no	N/A
E1041	no	no	yes	yes	no	yes	N/A
E1042	no	no	yes	yes	no	no	N/A
E1043	no	no	yes	no	yes	yes	N/A
E1044	no	no	yes	no	yes	no	N/A
E1045	no	no	yes	no	no	yes	N/A
E1046	no	no	yes	no	no	no	N/A
E1047	no	no	no	yes	yes	yes	N/A
E1048	no	no	no	yes	yes	no	N/A
E1049	no	no	no	yes	no	yes	N/A
E1050	no	no	no	yes	no	no	N/A
E1051	no	no	no	no	yes	yes	N/A
E1052	no	no	no	no	yes	no	N/A
E1053	no	no	no	no	no	yes	N/A
E1054	no	no	no	no	no	no	N/A
E1055	no	yes	yes	yes	yes	N/A	yes
E1056	no	yes	yes	yes	yes	N/A	no
E1057	no	yes	yes	yes	no	N/A	yes
E1058	no	yes	yes	yes	no	N/A	no
E1059	no	yes	yes	no	yes	N/A	yes
E1060	no	yes	yes	no	yes	N/A	no
E1061	no	yes	yes	no	no	N/A	yes
E1062	no	yes	yes	no	no	N/A	no
E1063	no	yes	no	yes	yes	N/A	yes
E1064	no	yes	no	yes	yes	N/A	no
E1065	no	yes	no	yes	no	N/A	yes
E1066	no	yes	no	yes	no	N/A	no
E1067	no	yes	no	no	yes	N/A	yes
E1068	no	yes	no	no	yes	N/A	no
E1069	no	yes	no	no	no	N/A	yes
E1070	no	yes	no	no	no	N/A	no
E1071	no	no	yes	yes	yes	N/A	yes
E1072	no	no	yes	yes	yes	N/A	no
E1073	no	no	yes	yes	no	N/A	yes
E1074	no	no	yes	yes	no	N/A	no
E1075	no	no	yes	no	yes	N/A	yes
E1076	no	no	yes	no	yes	N/A	no
E1077	no	no	yes	no	no	N/A	yes
E1078	no	no	yes	no	no	N/A	no
E1079	no	no	no	yes	yes	N/A	yes
E1080	no	no	no	yes	yes	N/A	no
E1081	no	no	no	yes	no	N/A	yes
E1082	no	no	no	yes	no	N/A	no
E1083	no	no	no	no	yes	N/A	yes
E1084	no	no	no	no	yes	N/A	no
E1085	no	no	no	no	no	N/A	yes
E1086	no	no	no	no	no	N/A	no
