# Supplementary material for: Development of an electronic medical record-based algorithm to identify patients with Stevens-Johnson syndrome and toxic epidermal necrolysis in Japan
Source: PLoS One. 2019 Aug 13;14(8):e0221130. doi: 10.1371/journal.pone.0221130 (PMC6692049; doi:10.1371/journal.pone.0221130)
Supplement: S12 Table — TP, true positive; FP, false positive; TN, true negative; FN, false negative; PPV, positive predictive value; NPV, negative predictive value; DOR, diagnostic odds ratio. (XLSX) [file pone.0221130.s012.xlsx]

## Sheet: Sheet1
Algorithm No.	TP	FN	Weighted FP	(Net FP)	Weighted TN	(Net TN)	Sensitivity	Specificity	PPV	NPV	DOR
A01	0	13	0	(0)	1472	(100)	0	100	N/A	99.1246	N/A
A03	0	13	0	(0)	1472	(100)	0	100	N/A	99.1246	N/A
A04	0	13	0	(0)	1472	(100)	0	100	N/A	99.1246	N/A
A05	0	13	0	(0)	1472	(100)	0	100	N/A	99.1246	N/A
A06	0	13	0	(0)	1472	(100)	0	100	N/A	99.1246	N/A
A07	0	13	0	(0)	1472	(100)	0	100	N/A	99.1246	N/A
A08	0	13	0	(0)	1472	(100)	0	100	N/A	99.1246	N/A
A11	0	13	0	(0)	1472	(100)	0	100	N/A	99.1246	N/A
A12	0	13	0	(0)	1472	(100)	0	100	N/A	99.1246	N/A
A13	0	13	0	(0)	1472	(100)	0	100	N/A	99.1246	N/A
A14	0	13	0	(0)	1472	(100)	0	100	N/A	99.1246	N/A
A15	0	13	0	(0)	1472	(100)	0	100	N/A	99.1246	N/A
A16	0	13	0	(0)	1472	(100)	0	100	N/A	99.1246	N/A
A17	0	13	0	(0)	1472	(100)	0	100	N/A	99.1246	N/A
A18	0	13	0	(0)	1472	(100)	0	100	N/A	99.1246	N/A
A19	0	13	0	(0)	1472	(100)	0	100	N/A	99.1246	N/A
A20	0	13	0	(0)	1472	(100)	0	100	N/A	99.1246	N/A
A21	0	13	0	(0)	1472	(100)	0	100	N/A	99.1246	N/A
A22	0	13	0	(0)	1472	(100)	0	100	N/A	99.1246	N/A
A23	0	13	0	(0)	1472	(100)	0	100	N/A	99.1246	N/A
A24	0	13	0	(0)	1472	(100)	0	100	N/A	99.1246	N/A
A25	0	13	0	(0)	1472	(100)	0	100	N/A	99.1246	N/A
A26	0	13	0	(0)	1472	(100)	0	100	N/A	99.1246	N/A
A27	0	13	0	(0)	1472	(100)	0	100	N/A	99.1246	N/A
A28	0	13	0	(0)	1472	(100)	0	100	N/A	99.1246	N/A
A29	0	13	0	(0)	1472	(100)	0	100	N/A	99.1246	N/A
A30	0	13	0	(0)	1472	(100)	0	100	N/A	99.1246	N/A
A31	0	13	0	(0)	1472	(100)	0	100	N/A	99.1246	N/A
A32	0	13	0	(0)	1472	(100)	0	100	N/A	99.1246	N/A
B03	0	13	0	(0)	1472	(100)	0	100	N/A	99.1246	N/A
B05	0	13	0	(0)	1472	(100)	0	100	N/A	99.1246	N/A
B11	0	13	0	(0)	1472	(100)	0	100	N/A	99.1246	N/A
B17	0	13	0	(0)	1472	(100)	0	100	N/A	99.1246	N/A
B18	0	13	0	(0)	1472	(100)	0	100	N/A	99.1246	N/A
B19	0	13	0	(0)	1472	(100)	0	100	N/A	99.1246	N/A
B21	0	13	0	(0)	1472	(100)	0	100	N/A	99.1246	N/A
B22	0	13	0	(0)	1472	(100)	0	100	N/A	99.1246	N/A
B23	0	13	0	(0)	1472	(100)	0	100	N/A	99.1246	N/A
B25	0	13	0	(0)	1472	(100)	0	100	N/A	99.1246	N/A
B26	0	13	0	(0)	1472	(100)	0	100	N/A	99.1246	N/A
B27	0	13	0	(0)	1472	(100)	0	100	N/A	99.1246	N/A
B29	0	13	0	(0)	1472	(100)	0	100	N/A	99.1246	N/A
C01	0	13	0	(0)	1472	(100)	0	100	N/A	99.1246	N/A
C03	0	13	0	(0)	1472	(100)	0	100	N/A	99.1246	N/A
C04	0	13	0	(0)	1472	(100)	0	100	N/A	99.1246	N/A
C05	0	13	0	(0)	1472	(100)	0	100	N/A	99.1246	N/A
C06	0	13	0	(0)	1472	(100)	0	100	N/A	99.1246	N/A
C07	0	13	0	(0)	1472	(100)	0	100	N/A	99.1246	N/A
C08	0	13	0	(0)	1472	(100)	0	100	N/A	99.1246	N/A
C09	0	13	0	(0)	1472	(100)	0	100	N/A	99.1246	N/A
C11	0	13	0	(0)	1472	(100)	0	100	N/A	99.1246	N/A
C12	0	13	0	(0)	1472	(100)	0	100	N/A	99.1246	N/A
C13	0	13	0	(0)	1472	(100)	0	100	N/A	99.1246	N/A
C14	0	13	0	(0)	1472	(100)	0	100	N/A	99.1246	N/A
C15	0	13	0	(0)	1472	(100)	0	100	N/A	99.1246	N/A
C16	0	13	0	(0)	1472	(100)	0	100	N/A	99.1246	N/A
C17	0	13	0	(0)	1472	(100)	0	100	N/A	99.1246	N/A
C18	0	13	0	(0)	1472	(100)	0	100	N/A	99.1246	N/A
C19	0	13	0	(0)	1472	(100)	0	100	N/A	99.1246	N/A
C20	0	13	0	(0)	1472	(100)	0	100	N/A	99.1246	N/A
C21	0	13	0	(0)	1472	(100)	0	100	N/A	99.1246	N/A
C22	0	13	0	(0)	1472	(100)	0	100	N/A	99.1246	N/A
C23	0	13	0	(0)	1472	(100)	0	100	N/A	99.1246	N/A
C24	0	13	0	(0)	1472	(100)	0	100	N/A	99.1246	N/A
C25	0	13	0	(0)	1472	(100)	0	100	N/A	99.1246	N/A
C26	0	13	0	(0)	1472	(100)	0	100	N/A	99.1246	N/A
C27	0	13	0	(0)	1472	(100)	0	100	N/A	99.1246	N/A
C28	0	13	0	(0)	1472	(100)	0	100	N/A	99.1246	N/A
C29	0	13	0	(0)	1472	(100)	0	100	N/A	99.1246	N/A
C30	0	13	0	(0)	1472	(100)	0	100	N/A	99.1246	N/A
C31	0	13	0	(0)	1472	(100)	0	100	N/A	99.1246	N/A
C32	0	13	0	(0)	1472	(100)	0	100	N/A	99.1246	N/A
D01	0	13	0	(0)	1472	(100)	0	100	N/A	99.1246	N/A
D03	0	13	0	(0)	1472	(100)	0	100	N/A	99.1246	N/A
D05	0	13	0	(0)	1472	(100)	0	100	N/A	99.1246	N/A
D07	0	13	0	(0)	1472	(100)	0	100	N/A	99.1246	N/A
D09	0	13	0	(0)	1472	(100)	0	100	N/A	99.1246	N/A
D11	0	13	0	(0)	1472	(100)	0	100	N/A	99.1246	N/A
D13	0	13	0	(0)	1472	(100)	0	100	N/A	99.1246	N/A
D15	0	13	0	(0)	1472	(100)	0	100	N/A	99.1246	N/A
D17	0	13	0	(0)	1472	(100)	0	100	N/A	99.1246	N/A
D18	0	13	0	(0)	1472	(100)	0	100	N/A	99.1246	N/A
D19	0	13	0	(0)	1472	(100)	0	100	N/A	99.1246	N/A
D21	0	13	0	(0)	1472	(100)	0	100	N/A	99.1246	N/A
D22	0	13	0	(0)	1472	(100)	0	100	N/A	99.1246	N/A
D23	0	13	0	(0)	1472	(100)	0	100	N/A	99.1246	N/A
D25	0	13	0	(0)	1472	(100)	0	100	N/A	99.1246	N/A
D26	0	13	0	(0)	1472	(100)	0	100	N/A	99.1246	N/A
D27	0	13	0	(0)	1472	(100)	0	100	N/A	99.1246	N/A
D29	0	13	0	(0)	1472	(100)	0	100	N/A	99.1246	N/A
D31	0	13	0	(0)	1472	(100)	0	100	N/A	99.1246	N/A
