# Supplementary material for: Development of an electronic medical record-based algorithm to identify patients with Stevens-Johnson syndrome and toxic epidermal necrolysis in Japan
Source: PLoS One. 2019 Aug 13;14(8):e0221130. doi: 10.1371/journal.pone.0221130 (PMC6692049; doi:10.1371/journal.pone.0221130)
Supplement: S13 Table — TP, true positive; FP, false positive; TN, true negative; FN, false negative; PPV, positive predictive value; NPV, negative predictive value; DOR, diagnostic odds ratio. (XLSX) [file pone.0221130.s013.xlsx]

## Sheet: Sheet1
Algorithm No.	TP	FN	Weighted FP	(Net FP)	Weighted TN	(Net TN)	Sensitivity	Specificity	PPV	NPV	DOR
E0001	8	5	29.44	(2)	1442.56	(98)	61.5385	98	21.3675	99.6546	78.4
E0002	5	8	1442.56	(98)	29.44	(2)	38.4615	2	0.345409	78.6325	0.0128
E0003	13	0	574.08	(39)	897.92	(61)	100	61	2.21435	100	42.2175
E0004	0	13	897.92	(61)	574.08	(39)	0	39	0	97.7857	0.0237
E0005	12	1	176.64	(12)	1295.36	(88)	92.3077	88	6.36132	99.9229	88
E0006	1	12	1295.36	(88)	176.64	(12)	7.69231	12	0.0771391	93.6387	0.0114
E0007	12	1	117.76	(8)	1354.24	(92)	92.3077	92	9.24784	99.9262	138
E0008	1	12	1354.24	(92)	117.76	(8)	7.69231	8	0.0737877	90.7522	0.0072
E0009	12	1	88.32	(6)	1383.68	(94)	92.3077	94	11.9617	99.9278	188
E0010	1	12	1383.68	(94)	88.32	(6)	7.69231	6	0.0722189	88.0383	0.0053
E0011	2	11	176.64	(12)	1295.36	(88)	15.3846	88	1.11957	99.158	1.3333
E0012	11	2	1295.36	(88)	176.64	(12)	84.6154	12	0.842034	98.8804	0.75
E0013	0	13	29.44	(2)	1442.56	(98)	0	98	0	99.1069	1.7851
E0014	13	0	1442.56	(98)	29.44	(2)	100	2	0.893127	100	0.5602
E0015	0	13	0	(0)	1472	(100)	0	100	N/A	99.1246	N/A
E0016	0	13	0	(0)	1472	(100)	0	100	N/A	99.1246	N/A
E0017	0	13	0	(0)	1472	(100)	0	100	N/A	99.1246	N/A
E0018	0	13	0	(0)	1472	(100)	0	100	N/A	99.1246	N/A
E0019	0	13	0	(0)	1472	(100)	0	100	N/A	99.1246	N/A
E0020	0	13	0	(0)	1472	(100)	0	100	N/A	99.1246	N/A
E0021	0	13	0	(0)	1472	(100)	0	100	N/A	99.1246	N/A
E0022	0	13	0	(0)	1472	(100)	0	100	N/A	99.1246	N/A
E0023	8	5	29.44	(2)	1442.56	(98)	61.5385	98	21.3675	99.6546	78.4
E0024	0	13	0	(0)	1472	(100)	0	100	N/A	99.1246	N/A
E0025	4	9	88.32	(6)	1383.68	(94)	30.7692	94	4.33276	99.3538	6.963
E0026	1	12	1354.24	(92)	117.76	(8)	7.69231	8	0.0737877	90.7522	0.0072
E0027	8	5	29.44	(2)	1442.56	(98)	61.5385	98	21.3675	99.6546	78.4
E0028	0	13	0	(0)	1472	(100)	0	100	N/A	99.1246	N/A
E0029	4	9	58.88	(4)	1413.12	(96)	30.7692	96	6.36132	99.3671	10.6667
E0030	1	12	1383.68	(94)	88.32	(6)	7.69231	6	0.0722189	88.0383	0.0053
E0031	1	12	0	(0)	1472	(100)	7.69231	100	100	99.1914	353.4
E0032	7	6	29.44	(2)	1442.56	(98)	53.8462	98	19.2097	99.5858	57.1667
E0033	1	12	176.64	(12)	1295.36	(88)	7.69231	88	0.562936	99.0821	0.6111
E0034	4	9	1265.92	(86)	206.08	(14)	30.7692	14	0.31498	95.8155	0.0724
E0035	0	13	0	(0)	1472	(100)	0	100	N/A	99.1246	N/A
E0036	8	5	29.44	(2)	1442.56	(98)	61.5385	98	21.3675	99.6546	78.4
E0037	0	13	29.44	(2)	1442.56	(98)	0	98	0	99.1069	1.7851
E0038	5	8	1413.12	(96)	58.88	(4)	38.4615	4	0.352579	88.0383	0.026
E0039	12	1	88.32	(6)	1383.68	(94)	92.3077	94	11.9617	99.9278	188
E0040	1	12	485.76	(33)	986.24	(67)	7.69231	67	0.20544	98.7979	0.1692
E0041	0	13	88.32	(6)	1383.68	(94)	0	94	0	99.0692	0.5772
E0042	0	13	809.6	(55)	662.4	(45)	0	45	0	98.0752	0.0303
E0043	12	1	88.32	(6)	1383.68	(94)	92.3077	94	11.9617	99.9278	188
E0044	1	12	485.76	(33)	986.24	(67)	7.69231	67	0.20544	98.7979	0.1692
E0045	0	13	29.44	(2)	1442.56	(98)	0	98	0	99.1069	1.7851
E0046	0	13	868.48	(59)	603.52	(41)	0	41	0	97.8914	0.0257
E0047	12	1	73.6	(5)	1398.4	(95)	92.3077	95	14.0187	99.9285	228
E0048	1	12	500.48	(34)	971.52	(66)	7.69231	66	0.19941	98.7799	0.1618
E0049	0	13	14.72	(1)	1457.28	(99)	0	99	0	99.1158	3.5474
E0050	0	13	883.2	(60)	588.8	(40)	0	40	0	97.8398	0.0247
E0051	2	11	103.04	(7)	1368.96	(93)	15.3846	93	1.90404	99.2029	2.4156
E0052	11	2	471.04	(32)	1000.96	(68)	84.6154	68	2.28197	99.8006	11.6875
E0053	0	13	73.6	(5)	1398.4	(95)	0	95	0	99.0789	0.6992
E0054	0	13	824.32	(56)	647.68	(44)	0	44	0	98.0323	0.0291
E0055	0	13	14.72	(1)	1457.28	(99)	0	99	0	99.1158	3.5474
E0056	13	0	559.36	(38)	912.64	(62)	100	62	2.2713	100	44.0374
E0057	0	13	14.72	(1)	1457.28	(99)	0	99	0	99.1158	3.5474
E0058	0	13	883.2	(60)	588.8	(40)	0	40	0	97.8398	0.0247
E0059	11	2	44.16	(3)	1427.84	(97)	84.6154	97	19.942	99.8601	177.833
E0060	1	12	132.48	(9)	1339.52	(91)	7.69231	91	0.749176	99.1121	0.8426
E0061	1	12	73.6	(5)	1398.4	(95)	7.69231	95	1.34048	99.1492	1.5833
E0062	0	13	1221.76	(83)	250.24	(17)	0	17	0	95.0615	0.0076
E0063	11	2	29.44	(2)	1442.56	(98)	84.6154	98	27.2008	99.8615	269.5
E0064	1	12	147.2	(10)	1324.8	(90)	7.69231	90	0.674764	99.1023	0.75
E0065	1	12	58.88	(4)	1413.12	(96)	7.69231	96	1.67001	99.158	2
E0066	0	13	1236.48	(84)	235.52	(16)	0	16	0	94.769	0.0071
E0067	1	12	14.72	(1)	1457.28	(99)	7.69231	99	6.36132	99.1833	8.25
E0068	11	2	161.92	(11)	1310.08	(89)	84.6154	89	6.36132	99.8476	44.5
E0069	1	12	161.92	(11)	1310.08	(89)	7.69231	89	0.613798	99.0923	0.6742
E0070	0	13	1133.44	(77)	338.56	(23)	0	23	0	96.3022	0.0111
E0071	0	13	14.72	(1)	1457.28	(99)	0	99	0	99.1158	3.5474
E0072	12	1	161.92	(11)	1310.08	(89)	92.3077	89	6.89972	99.9237	97.0909
E0073	0	13	14.72	(1)	1457.28	(99)	0	99	0	99.1158	3.5474
E0074	1	12	1280.64	(87)	191.36	(13)	7.69231	13	0.078025	94.0991	0.0125
E0075	11	2	29.44	(2)	1442.56	(98)	84.6154	98	27.2008	99.8615	269.5
E0076	1	12	88.32	(6)	1383.68	(94)	7.69231	94	1.11957	99.1402	1.3056
E0077	1	12	58.88	(4)	1413.12	(96)	7.69231	96	1.67001	99.158	2
E0078	0	13	1295.36	(88)	176.64	(12)	0	12	0	93.1449	0.0051
E0079	2	11	0	(0)	1472	(100)	15.3846	100	100	99.2583	640.217
E0080	10	3	117.76	(8)	1354.24	(92)	76.9231	92	7.82718	99.779	38.3333
E0081	0	13	176.64	(12)	1295.36	(88)	0	88	0	99.0064	0.2709
E0082	1	12	1177.6	(80)	294.4	(20)	7.69231	20	0.0848464	96.0836	0.0208
E0083	0	13	14.72	(1)	1457.28	(99)	0	99	0	99.1158	3.5474
E0084	12	1	103.04	(7)	1368.96	(93)	92.3077	93	10.4312	99.927	159.429
E0085	0	13	14.72	(1)	1457.28	(99)	0	99	0	99.1158	3.5474
E0086	1	12	1339.52	(91)	132.48	(9)	7.69231	9	0.0745979	91.6944	0.0082
E0087	2	11	14.72	(1)	1457.28	(99)	15.3846	99	11.9617	99.2508	18
E0088	10	3	73.6	(5)	1398.4	(95)	76.9231	95	11.9617	99.7859	63.3333
E0089	0	13	161.92	(11)	1310.08	(89)	0	89	0	99.0174	0.2989
E0090	1	12	1221.76	(83)	250.24	(17)	7.69231	17	0.0817822	95.424	0.0171
E0091	0	13	0	(0)	1472	(100)	0	100	N/A	99.1246	N/A
E0092	12	1	88.32	(6)	1383.68	(94)	92.3077	94	11.9617	99.9278	188
E0093	0	13	29.44	(2)	1442.56	(98)	0	98	0	99.1069	1.7851
E0094	1	12	1354.24	(92)	117.76	(8)	7.69231	8	0.0737877	90.7522	0.0072
E0095	7	6	14.72	(1)	1457.28	(99)	53.8462	99	32.2284	99.59	115.5
E0096	1	12	14.72	(1)	1457.28	(99)	7.69231	99	6.36132	99.1833	8.25
E0097	0	13	0	(0)	1472	(100)	0	100	N/A	99.1246	N/A
E0098	0	13	0	(0)	1472	(100)	0	100	N/A	99.1246	N/A
E0099	5	8	73.6	(5)	1398.4	(95)	38.4615	95	6.36132	99.4312	11.875
E0100	0	13	471.04	(32)	1000.96	(68)	0	68	0	98.7179	0.0787
E0101	0	13	88.32	(6)	1383.68	(94)	0	94	0	99.0692	0.5772
E0102	0	13	809.6	(55)	662.4	(45)	0	45	0	98.0752	0.0303
E0103	8	5	29.44	(2)	1442.56	(98)	61.5385	98	21.3675	99.6546	78.4
E0104	0	13	0	(0)	1472	(100)	0	100	N/A	99.1246	N/A
E0105	0	13	0	(0)	1472	(100)	0	100	N/A	99.1246	N/A
E0106	0	13	0	(0)	1472	(100)	0	100	N/A	99.1246	N/A
E0107	4	9	58.88	(4)	1413.12	(96)	30.7692	96	6.36132	99.3671	10.6667
E0108	1	12	485.76	(33)	986.24	(67)	7.69231	67	0.20544	98.7979	0.1692
E0109	0	13	29.44	(2)	1442.56	(98)	0	98	0	99.1069	1.7851
E0110	0	13	868.48	(59)	603.52	(41)	0	41	0	97.8914	0.0257
E0111	8	5	29.44	(2)	1442.56	(98)	61.5385	98	21.3675	99.6546	78.4
E0112	0	13	0	(0)	1472	(100)	0	100	N/A	99.1246	N/A
E0113	0	13	0	(0)	1472	(100)	0	100	N/A	99.1246	N/A
E0114	0	13	0	(0)	1472	(100)	0	100	N/A	99.1246	N/A
E0115	4	9	44.16	(3)	1427.84	(97)	30.7692	97	8.30565	99.3736	14.3704
E0116	1	12	500.48	(34)	971.52	(66)	7.69231	66	0.19941	98.7799	0.1618
E0117	0	13	14.72	(1)	1457.28	(99)	0	99	0	99.1158	3.5474
E0118	0	13	883.2	(60)	588.8	(40)	0	40	0	97.8398	0.0247
E0119	1	12	0	(0)	1472	(100)	7.69231	100	100	99.1914	353.4
E0120	7	6	29.44	(2)	1442.56	(98)	53.8462	98	19.2097	99.5858	57.1667
E0121	0	13	0	(0)	1472	(100)	0	100	N/A	99.1246	N/A
E0122	0	13	0	(0)	1472	(100)	0	100	N/A	99.1246	N/A
E0123	1	12	103.04	(7)	1368.96	(93)	7.69231	93	0.961169	99.131	1.1071
E0124	4	9	441.6	(30)	1030.4	(70)	30.7692	70	0.897666	99.1341	1.037
E0125	0	13	73.6	(5)	1398.4	(95)	0	95	0	99.0789	0.6992
E0126	0	13	824.32	(56)	647.68	(44)	0	44	0	98.0323	0.0291
E0127	0	13	0	(0)	1472	(100)	0	100	N/A	99.1246	N/A
E0128	8	5	29.44	(2)	1442.56	(98)	61.5385	98	21.3675	99.6546	78.4
E0129	0	13	0	(0)	1472	(100)	0	100	N/A	99.1246	N/A
E0130	0	13	0	(0)	1472	(100)	0	100	N/A	99.1246	N/A
E0131	0	13	14.72	(1)	1457.28	(99)	0	99	0	99.1158	3.5474
E0132	5	8	529.92	(36)	942.08	(64)	38.4615	64	0.934719	99.158	1.1111
E0133	0	13	14.72	(1)	1457.28	(99)	0	99	0	99.1158	3.5474
E0134	0	13	883.2	(60)	588.8	(40)	0	40	0	97.8398	0.0247
E0135	7	6	14.72	(1)	1457.28	(99)	53.8462	99	32.2284	99.59	115.5
E0136	0	13	0	(0)	1472	(100)	0	100	N/A	99.1246	N/A
E0137	1	12	14.72	(1)	1457.28	(99)	7.69231	99	6.36132	99.1833	8.25
E0138	0	13	0	(0)	1472	(100)	0	100	N/A	99.1246	N/A
E0139	4	9	29.44	(2)	1442.56	(98)	30.7692	98	11.9617	99.38	21.7778
E0140	1	12	132.48	(9)	1339.52	(91)	7.69231	91	0.749176	99.1121	0.8426
E0141	0	13	58.88	(4)	1413.12	(96)	0	96	0	99.0884	0.8817
E0142	0	13	1221.76	(83)	250.24	(17)	0	17	0	95.0615	0.0076
E0143	7	6	14.72	(1)	1457.28	(99)	53.8462	99	32.2284	99.59	115.5
E0144	0	13	0	(0)	1472	(100)	0	100	N/A	99.1246	N/A
E0145	1	12	14.72	(1)	1457.28	(99)	7.69231	99	6.36132	99.1833	8.25
E0146	0	13	0	(0)	1472	(100)	0	100	N/A	99.1246	N/A
E0147	4	9	14.72	(1)	1457.28	(99)	30.7692	99	21.3675	99.3862	44
E0148	1	12	147.2	(10)	1324.8	(90)	7.69231	90	0.674764	99.1023	0.75
E0149	0	13	44.16	(3)	1427.84	(97)	0	97	0	99.0977	1.1845
E0150	0	13	1236.48	(84)	235.52	(16)	0	16	0	94.769	0.0071
E0151	0	13	0	(0)	1472	(100)	0	100	N/A	99.1246	N/A
E0152	7	6	14.72	(1)	1457.28	(99)	53.8462	99	32.2284	99.59	115.5
E0153	1	12	0	(0)	1472	(100)	7.69231	100	100	99.1914	353.4
E0154	0	13	14.72	(1)	1457.28	(99)	0	99	0	99.1158	3.5474
E0155	1	12	14.72	(1)	1457.28	(99)	7.69231	99	6.36132	99.1833	8.25
E0156	4	9	147.2	(10)	1324.8	(90)	30.7692	90	2.6455	99.3252	4
E0157	0	13	161.92	(11)	1310.08	(89)	0	89	0	99.0174	0.2989
E0158	0	13	1118.72	(76)	353.28	(24)	0	24	0	96.4508	0.0117
E0159	0	13	0	(0)	1472	(100)	0	100	N/A	99.1246	N/A
E0160	7	6	14.72	(1)	1457.28	(99)	53.8462	99	32.2284	99.59	115.5
E0161	0	13	0	(0)	1472	(100)	0	100	N/A	99.1246	N/A
E0162	1	12	14.72	(1)	1457.28	(99)	7.69231	99	6.36132	99.1833	8.25
E0163	0	13	14.72	(1)	1457.28	(99)	0	99	0	99.1158	3.5474
E0164	5	8	147.2	(10)	1324.8	(90)	38.4615	90	3.28515	99.3998	5.625
E0165	0	13	14.72	(1)	1457.28	(99)	0	99	0	99.1158	3.5474
E0166	0	13	1265.92	(86)	206.08	(14)	0	14	0	94.0661	0.006
E0167	8	5	29.44	(2)	1442.56	(98)	61.5385	98	21.3675	99.6546	78.4
E0168	0	13	0	(0)	1472	(100)	0	100	N/A	99.1246	N/A
E0169	0	13	0	(0)	1472	(100)	0	100	N/A	99.1246	N/A
E0170	0	13	0	(0)	1472	(100)	0	100	N/A	99.1246	N/A
E0171	3	10	0	(0)	1472	(100)	23.0769	100	100	99.3252	981.667
E0172	1	12	88.32	(6)	1383.68	(94)	7.69231	94	1.11957	99.1402	1.3056
E0173	1	12	58.88	(4)	1413.12	(96)	7.69231	96	1.67001	99.158	2
E0174	0	13	1295.36	(88)	176.64	(12)	0	12	0	93.1449	0.0051
E0175	1	12	0	(0)	1472	(100)	7.69231	100	100	99.1914	353.4
E0176	7	6	29.44	(2)	1442.56	(98)	53.8462	98	19.2097	99.5858	57.1667
E0177	0	13	0	(0)	1472	(100)	0	100	N/A	99.1246	N/A
E0178	0	13	0	(0)	1472	(100)	0	100	N/A	99.1246	N/A
E0179	1	12	0	(0)	1472	(100)	7.69231	100	100	99.1914	353.4
E0180	3	10	88.32	(6)	1383.68	(94)	23.0769	94	3.28515	99.2825	4.7
E0181	0	13	176.64	(12)	1295.36	(88)	0	88	0	99.0064	0.2709
E0182	1	12	1177.6	(80)	294.4	(20)	7.69231	20	0.0848464	96.0836	0.0208
E0183	0	13	0	(0)	1472	(100)	0	100	N/A	99.1246	N/A
E0184	8	5	29.44	(2)	1442.56	(98)	61.5385	98	21.3675	99.6546	78.4
E0185	0	13	0	(0)	1472	(100)	0	100	N/A	99.1246	N/A
E0186	0	13	0	(0)	1472	(100)	0	100	N/A	99.1246	N/A
E0187	0	13	14.72	(1)	1457.28	(99)	0	99	0	99.1158	3.5474
E0188	4	9	73.6	(5)	1398.4	(95)	30.7692	95	5.15464	99.3605	8.4444
E0189	0	13	14.72	(1)	1457.28	(99)	0	99	0	99.1158	3.5474
E0190	1	12	1339.52	(91)	132.48	(9)	7.69231	9	0.0745979	91.6944	0.0082
E0191	1	12	0	(0)	1472	(100)	7.69231	100	100	99.1914	353.4
E0192	7	6	29.44	(2)	1442.56	(98)	53.8462	98	19.2097	99.5858	57.1667
E0193	0	13	0	(0)	1472	(100)	0	100	N/A	99.1246	N/A
E0194	0	13	0	(0)	1472	(100)	0	100	N/A	99.1246	N/A
E0195	1	12	14.72	(1)	1457.28	(99)	7.69231	99	6.36132	99.1833	8.25
E0196	3	10	44.16	(3)	1427.84	(97)	23.0769	97	6.36132	99.3045	9.7
E0197	0	13	161.92	(11)	1310.08	(89)	0	89	0	99.0174	0.2989
E0198	1	12	1221.76	(83)	250.24	(17)	7.69231	17	0.0817822	95.424	0.0171
E0199	0	13	0	(0)	1472	(100)	0	100	N/A	99.1246	N/A
E0200	8	5	29.44	(2)	1442.56	(98)	61.5385	98	21.3675	99.6546	78.4
E0201	0	13	0	(0)	1472	(100)	0	100	N/A	99.1246	N/A
E0202	0	13	0	(0)	1472	(100)	0	100	N/A	99.1246	N/A
E0203	0	13	0	(0)	1472	(100)	0	100	N/A	99.1246	N/A
E0204	4	9	58.88	(4)	1413.12	(96)	30.7692	96	6.36132	99.3671	10.6667
E0205	0	13	29.44	(2)	1442.56	(98)	0	98	0	99.1069	1.7851
E0206	1	12	1354.24	(92)	117.76	(8)	7.69231	8	0.0737877	90.7522	0.0072
E0207	11	2	29.44	(2)	1442.56	(98)	84.6154	98	27.2008	99.8615	269.5
E0208	1	12	58.88	(4)	1413.12	(96)	7.69231	96	1.67001	99.158	2
E0209	1	12	58.88	(4)	1413.12	(96)	7.69231	96	1.67001	99.158	2
E0210	0	13	426.88	(29)	1045.12	(71)	0	71	0	98.7714	0.0906
E0211	0	13	14.72	(1)	1457.28	(99)	0	99	0	99.1158	3.5474
E0212	0	13	73.6	(5)	1398.4	(95)	0	95	0	99.0789	0.6992
E0213	0	13	14.72	(1)	1457.28	(99)	0	99	0	99.1158	3.5474
E0214	0	13	794.88	(54)	677.12	(46)	0	46	0	98.1163	0.0316
E0215	11	2	29.44	(2)	1442.56	(98)	84.6154	98	27.2008	99.8615	269.5
E0216	1	12	58.88	(4)	1413.12	(96)	7.69231	96	1.67001	99.158	2
E0217	1	12	44.16	(3)	1427.84	(97)	7.69231	97	2.21435	99.1666	2.6944
E0218	0	13	441.6	(30)	1030.4	(70)	0	70	0	98.7541	0.0864
E0219	0	13	0	(0)	1472	(100)	0	100	N/A	99.1246	N/A
E0220	0	13	88.32	(6)	1383.68	(94)	0	94	0	99.0692	0.5772
E0221	0	13	14.72	(1)	1457.28	(99)	0	99	0	99.1158	3.5474
E0222	0	13	794.88	(54)	677.12	(46)	0	46	0	98.1163	0.0316
E0223	1	12	14.72	(1)	1457.28	(99)	7.69231	99	6.36132	99.1833	8.25
E0224	11	2	73.6	(5)	1398.4	(95)	84.6154	95	13.0024	99.8572	104.5
E0225	1	12	88.32	(6)	1383.68	(94)	7.69231	94	1.11957	99.1402	1.3056
E0226	0	13	397.44	(27)	1074.56	(73)	0	73	0	98.8047	0.1001
E0227	0	13	0	(0)	1472	(100)	0	100	N/A	99.1246	N/A
E0228	0	13	88.32	(6)	1383.68	(94)	0	94	0	99.0692	0.5772
E0229	0	13	73.6	(5)	1398.4	(95)	0	95	0	99.0789	0.6992
E0230	0	13	736	(50)	736	(50)	0	50	0	98.2644	0.037
E0231	0	13	14.72	(1)	1457.28	(99)	0	99	0	99.1158	3.5474
E0232	12	1	73.6	(5)	1398.4	(95)	92.3077	95	14.0187	99.9285	228
E0233	0	13	0	(0)	1472	(100)	0	100	N/A	99.1246	N/A
E0234	1	12	485.76	(33)	986.24	(67)	7.69231	67	0.20544	98.7979	0.1692
E0235	0	13	0	(0)	1472	(100)	0	100	N/A	99.1246	N/A
E0236	0	13	88.32	(6)	1383.68	(94)	0	94	0	99.0692	0.5772
E0237	0	13	14.72	(1)	1457.28	(99)	0	99	0	99.1158	3.5474
E0238	0	13	794.88	(54)	677.12	(46)	0	46	0	98.1163	0.0316
E0239	11	2	29.44	(2)	1442.56	(98)	84.6154	98	27.2008	99.8615	269.5
E0240	1	12	58.88	(4)	1413.12	(96)	7.69231	96	1.67001	99.158	2
E0241	1	12	44.16	(3)	1427.84	(97)	7.69231	97	2.21435	99.1666	2.6944
E0242	0	13	441.6	(30)	1030.4	(70)	0	70	0	98.7541	0.0864
E0243	0	13	0	(0)	1472	(100)	0	100	N/A	99.1246	N/A
E0244	0	13	29.44	(2)	1442.56	(98)	0	98	0	99.1069	1.7851
E0245	0	13	14.72	(1)	1457.28	(99)	0	99	0	99.1158	3.5474
E0246	0	13	853.76	(58)	618.24	(42)	0	42	0	97.9406	0.0268
E0247	2	11	0	(0)	1472	(100)	15.3846	100	100	99.2583	640.217
E0248	10	3	88.32	(6)	1383.68	(94)	76.9231	94	10.1709	99.7837	52.2222
E0249	0	13	103.04	(7)	1368.96	(93)	0	93	0	99.0593	0.4899
E0250	1	12	382.72	(26)	1089.28	(74)	7.69231	74	0.260607	98.9104	0.2372
E0251	0	13	0	(0)	1472	(100)	0	100	N/A	99.1246	N/A
E0252	0	13	29.44	(2)	1442.56	(98)	0	98	0	99.1069	1.7851
E0253	0	13	73.6	(5)	1398.4	(95)	0	95	0	99.0789	0.6992
E0254	0	13	794.88	(54)	677.12	(46)	0	46	0	98.1163	0.0316
E0255	0	13	14.72	(1)	1457.28	(99)	0	99	0	99.1158	3.5474
E0256	12	1	73.6	(5)	1398.4	(95)	92.3077	95	14.0187	99.9285	228
E0257	0	13	0	(0)	1472	(100)	0	100	N/A	99.1246	N/A
E0258	1	12	485.76	(33)	986.24	(67)	7.69231	67	0.20544	98.7979	0.1692
E0259	0	13	0	(0)	1472	(100)	0	100	N/A	99.1246	N/A
E0260	0	13	29.44	(2)	1442.56	(98)	0	98	0	99.1069	1.7851
E0261	0	13	14.72	(1)	1457.28	(99)	0	99	0	99.1158	3.5474
E0262	0	13	853.76	(58)	618.24	(42)	0	42	0	97.9406	0.0268
E0263	2	11	14.72	(1)	1457.28	(99)	15.3846	99	11.9617	99.2508	18
E0264	10	3	58.88	(4)	1413.12	(96)	76.9231	96	14.518	99.7882	80
E0265	0	13	88.32	(6)	1383.68	(94)	0	94	0	99.0692	0.5772
E0266	1	12	412.16	(28)	1059.84	(72)	7.69231	72	0.242037	98.8804	0.2143
E0267	0	13	0	(0)	1472	(100)	0	100	N/A	99.1246	N/A
E0268	0	13	14.72	(1)	1457.28	(99)	0	99	0	99.1158	3.5474
E0269	0	13	73.6	(5)	1398.4	(95)	0	95	0	99.0789	0.6992
E0270	0	13	809.6	(55)	662.4	(45)	0	45	0	98.0752	0.0303
E0271	0	13	0	(0)	1472	(100)	0	100	N/A	99.1246	N/A
E0272	12	1	73.6	(5)	1398.4	(95)	92.3077	95	14.0187	99.9285	228
E0273	0	13	14.72	(1)	1457.28	(99)	0	99	0	99.1158	3.5474
E0274	1	12	485.76	(33)	986.24	(67)	7.69231	67	0.20544	98.7979	0.1692
E0275	0	13	0	(0)	1472	(100)	0	100	N/A	99.1246	N/A
E0276	0	13	14.72	(1)	1457.28	(99)	0	99	0	99.1158	3.5474
E0277	0	13	14.72	(1)	1457.28	(99)	0	99	0	99.1158	3.5474
E0278	0	13	868.48	(59)	603.52	(41)	0	41	0	97.8914	0.0257
E0279	10	3	14.72	(1)	1457.28	(99)	76.9231	99	40.4531	99.7946	330
E0280	1	12	29.44	(2)	1442.56	(98)	7.69231	98	3.28515	99.175	4.0833
E0281	1	12	14.72	(1)	1457.28	(99)	7.69231	99	6.36132	99.1833	8.25
E0282	0	13	117.76	(8)	1354.24	(92)	0	92	0	99.0492	0.4243
E0283	1	12	14.72	(1)	1457.28	(99)	7.69231	99	6.36132	99.1833	8.25
E0284	0	13	58.88	(4)	1413.12	(96)	0	96	0	99.0884	0.8817
E0285	0	13	44.16	(3)	1427.84	(97)	0	97	0	99.0977	1.1845
E0286	0	13	1177.6	(80)	294.4	(20)	0	20	0	95.771	0.0093
E0287	1	12	0	(0)	1472	(100)	7.69231	100	100	99.1914	353.4
E0288	10	3	44.16	(3)	1427.84	(97)	76.9231	97	18.4638	99.7903	107.778
E0289	0	13	14.72	(1)	1457.28	(99)	0	99	0	99.1158	3.5474
E0290	1	12	117.76	(8)	1354.24	(92)	7.69231	92	0.842034	99.1217	0.9583
E0291	1	12	0	(0)	1472	(100)	7.69231	100	100	99.1914	353.4
E0292	0	13	73.6	(5)	1398.4	(95)	0	95	0	99.0789	0.6992
E0293	0	13	161.92	(11)	1310.08	(89)	0	89	0	99.0174	0.2989
E0294	0	13	1059.84	(72)	412.16	(28)	0	28	0	96.9423	0.0144
E0295	0	13	14.72	(1)	1457.28	(99)	0	99	0	99.1158	3.5474
E0296	11	2	29.44	(2)	1442.56	(98)	84.6154	98	27.2008	99.8615	269.5
E0297	0	13	0	(0)	1472	(100)	0	100	N/A	99.1246	N/A
E0298	1	12	132.48	(9)	1339.52	(91)	7.69231	91	0.749176	99.1121	0.8426
E0299	0	13	0	(0)	1472	(100)	0	100	N/A	99.1246	N/A
E0300	1	12	73.6	(5)	1398.4	(95)	7.69231	95	1.34048	99.1492	1.5833
E0301	0	13	14.72	(1)	1457.28	(99)	0	99	0	99.1158	3.5474
E0302	0	13	1207.04	(82)	264.96	(18)	0	18	0	95.3231	0.0081
E0303	1	12	0	(0)	1472	(100)	7.69231	100	100	99.1914	353.4
E0304	10	3	29.44	(2)	1442.56	(98)	76.9231	98	25.355	99.7925	163.333
E0305	0	13	14.72	(1)	1457.28	(99)	0	99	0	99.1158	3.5474
E0306	1	12	132.48	(9)	1339.52	(91)	7.69231	91	0.749176	99.1121	0.8426
E0307	1	12	14.72	(1)	1457.28	(99)	7.69231	99	6.36132	99.1833	8.25
E0308	0	13	44.16	(3)	1427.84	(97)	0	97	0	99.0977	1.1845
E0309	0	13	147.2	(10)	1324.8	(90)	0	90	0	99.0283	0.3323
E0310	0	13	1089.28	(74)	382.72	(26)	0	26	0	96.7148	0.013
E0311	0	13	0	(0)	1472	(100)	0	100	N/A	99.1246	N/A
E0312	11	2	29.44	(2)	1442.56	(98)	84.6154	98	27.2008	99.8615	269.5
E0313	0	13	14.72	(1)	1457.28	(99)	0	99	0	99.1158	3.5474
E0314	1	12	132.48	(9)	1339.52	(91)	7.69231	91	0.749176	99.1121	0.8426
E0315	0	13	0	(0)	1472	(100)	0	100	N/A	99.1246	N/A
E0316	1	12	58.88	(4)	1413.12	(96)	7.69231	96	1.67001	99.158	2
E0317	0	13	14.72	(1)	1457.28	(99)	0	99	0	99.1158	3.5474
E0318	0	13	1221.76	(83)	250.24	(17)	0	17	0	95.0615	0.0076
E0319	2	11	0	(0)	1472	(100)	15.3846	100	100	99.2583	640.217
E0320	9	4	29.44	(2)	1442.56	(98)	69.2308	98	23.4131	99.7235	110.25
E0321	0	13	0	(0)	1472	(100)	0	100	N/A	99.1246	N/A
E0322	1	12	88.32	(6)	1383.68	(94)	7.69231	94	1.11957	99.1402	1.3056
E0323	0	13	14.72	(1)	1457.28	(99)	0	99	0	99.1158	3.5474
E0324	1	12	44.16	(3)	1427.84	(97)	7.69231	97	2.21435	99.1666	2.6944
E0325	0	13	161.92	(11)	1310.08	(89)	0	89	0	99.0174	0.2989
E0326	0	13	1133.44	(77)	338.56	(23)	0	23	0	96.3022	0.0111
E0327	0	13	0	(0)	1472	(100)	0	100	N/A	99.1246	N/A
E0328	11	2	29.44	(2)	1442.56	(98)	84.6154	98	27.2008	99.8615	269.5
E0329	0	13	14.72	(1)	1457.28	(99)	0	99	0	99.1158	3.5474
E0330	1	12	73.6	(5)	1398.4	(95)	7.69231	95	1.34048	99.1492	1.5833
E0331	0	13	0	(0)	1472	(100)	0	100	N/A	99.1246	N/A
E0332	1	12	58.88	(4)	1413.12	(96)	7.69231	96	1.67001	99.158	2
E0333	0	13	14.72	(1)	1457.28	(99)	0	99	0	99.1158	3.5474
E0334	0	13	1280.64	(87)	191.36	(13)	0	13	0	93.6387	0.0055
E0335	7	6	14.72	(1)	1457.28	(99)	53.8462	99	32.2284	99.59	115.5
E0336	0	13	0	(0)	1472	(100)	0	100	N/A	99.1246	N/A
E0337	1	12	14.72	(1)	1457.28	(99)	7.69231	99	6.36132	99.1833	8.25
E0338	0	13	0	(0)	1472	(100)	0	100	N/A	99.1246	N/A
E0339	0	13	0	(0)	1472	(100)	0	100	N/A	99.1246	N/A
E0340	0	13	0	(0)	1472	(100)	0	100	N/A	99.1246	N/A
E0341	0	13	0	(0)	1472	(100)	0	100	N/A	99.1246	N/A
E0342	0	13	0	(0)	1472	(100)	0	100	N/A	99.1246	N/A
E0343	4	9	14.72	(1)	1457.28	(99)	30.7692	99	21.3675	99.3862	44
E0344	1	12	58.88	(4)	1413.12	(96)	7.69231	96	1.67001	99.158	2
E0345	0	13	44.16	(3)	1427.84	(97)	0	97	0	99.0977	1.1845
E0346	0	13	426.88	(29)	1045.12	(71)	0	71	0	98.7714	0.0906
E0347	0	13	14.72	(1)	1457.28	(99)	0	99	0	99.1158	3.5474
E0348	0	13	73.6	(5)	1398.4	(95)	0	95	0	99.0789	0.6992
E0349	0	13	14.72	(1)	1457.28	(99)	0	99	0	99.1158	3.5474
E0350	0	13	794.88	(54)	677.12	(46)	0	46	0	98.1163	0.0316
E0351	7	6	14.72	(1)	1457.28	(99)	53.8462	99	32.2284	99.59	115.5
E0352	0	13	0	(0)	1472	(100)	0	100	N/A	99.1246	N/A
E0353	1	12	14.72	(1)	1457.28	(99)	7.69231	99	6.36132	99.1833	8.25
E0354	0	13	0	(0)	1472	(100)	0	100	N/A	99.1246	N/A
E0355	0	13	0	(0)	1472	(100)	0	100	N/A	99.1246	N/A
E0356	0	13	0	(0)	1472	(100)	0	100	N/A	99.1246	N/A
E0357	0	13	0	(0)	1472	(100)	0	100	N/A	99.1246	N/A
E0358	0	13	0	(0)	1472	(100)	0	100	N/A	99.1246	N/A
E0359	4	9	14.72	(1)	1457.28	(99)	30.7692	99	21.3675	99.3862	44
E0360	1	12	58.88	(4)	1413.12	(96)	7.69231	96	1.67001	99.158	2
E0361	0	13	29.44	(2)	1442.56	(98)	0	98	0	99.1069	1.7851
E0362	0	13	441.6	(30)	1030.4	(70)	0	70	0	98.7541	0.0864
E0363	0	13	0	(0)	1472	(100)	0	100	N/A	99.1246	N/A
E0364	0	13	88.32	(6)	1383.68	(94)	0	94	0	99.0692	0.5772
E0365	0	13	14.72	(1)	1457.28	(99)	0	99	0	99.1158	3.5474
E0366	0	13	794.88	(54)	677.12	(46)	0	46	0	98.1163	0.0316
E0367	0	13	0	(0)	1472	(100)	0	100	N/A	99.1246	N/A
E0368	7	6	14.72	(1)	1457.28	(99)	53.8462	99	32.2284	99.59	115.5
E0369	1	12	0	(0)	1472	(100)	7.69231	100	100	99.1914	353.4
E0370	0	13	14.72	(1)	1457.28	(99)	0	99	0	99.1158	3.5474
E0371	0	13	0	(0)	1472	(100)	0	100	N/A	99.1246	N/A
E0372	0	13	0	(0)	1472	(100)	0	100	N/A	99.1246	N/A
E0373	0	13	0	(0)	1472	(100)	0	100	N/A	99.1246	N/A
E0374	0	13	0	(0)	1472	(100)	0	100	N/A	99.1246	N/A
E0375	1	12	14.72	(1)	1457.28	(99)	7.69231	99	6.36132	99.1833	8.25
E0376	4	9	58.88	(4)	1413.12	(96)	30.7692	96	6.36132	99.3671	10.6667
E0377	0	13	88.32	(6)	1383.68	(94)	0	94	0	99.0692	0.5772
E0378	0	13	382.72	(26)	1089.28	(74)	0	74	0	98.8206	0.1053
E0379	0	13	0	(0)	1472	(100)	0	100	N/A	99.1246	N/A
E0380	0	13	88.32	(6)	1383.68	(94)	0	94	0	99.0692	0.5772
E0381	0	13	73.6	(5)	1398.4	(95)	0	95	0	99.0789	0.6992
E0382	0	13	736	(50)	736	(50)	0	50	0	98.2644	0.037
E0383	0	13	0	(0)	1472	(100)	0	100	N/A	99.1246	N/A
E0384	7	6	14.72	(1)	1457.28	(99)	53.8462	99	32.2284	99.59	115.5
E0385	0	13	0	(0)	1472	(100)	0	100	N/A	99.1246	N/A
E0386	1	12	14.72	(1)	1457.28	(99)	7.69231	99	6.36132	99.1833	8.25
E0387	0	13	0	(0)	1472	(100)	0	100	N/A	99.1246	N/A
E0388	0	13	0	(0)	1472	(100)	0	100	N/A	99.1246	N/A
E0389	0	13	0	(0)	1472	(100)	0	100	N/A	99.1246	N/A
E0390	0	13	0	(0)	1472	(100)	0	100	N/A	99.1246	N/A
E0391	0	13	14.72	(1)	1457.28	(99)	0	99	0	99.1158	3.5474
E0392	5	8	58.88	(4)	1413.12	(96)	38.4615	96	7.82718	99.4371	15
E0393	0	13	0	(0)	1472	(100)	0	100	N/A	99.1246	N/A
E0394	0	13	471.04	(32)	1000.96	(68)	0	68	0	98.7179	0.0787
E0395	0	13	0	(0)	1472	(100)	0	100	N/A	99.1246	N/A
E0396	0	13	88.32	(6)	1383.68	(94)	0	94	0	99.0692	0.5772
E0397	0	13	14.72	(1)	1457.28	(99)	0	99	0	99.1158	3.5474
E0398	0	13	794.88	(54)	677.12	(46)	0	46	0	98.1163	0.0316
E0399	8	5	29.44	(2)	1442.56	(98)	61.5385	98	21.3675	99.6546	78.4
E0400	0	13	0	(0)	1472	(100)	0	100	N/A	99.1246	N/A
E0401	0	13	0	(0)	1472	(100)	0	100	N/A	99.1246	N/A
E0402	0	13	0	(0)	1472	(100)	0	100	N/A	99.1246	N/A
E0403	0	13	0	(0)	1472	(100)	0	100	N/A	99.1246	N/A
E0404	0	13	0	(0)	1472	(100)	0	100	N/A	99.1246	N/A
E0405	0	13	0	(0)	1472	(100)	0	100	N/A	99.1246	N/A
E0406	0	13	0	(0)	1472	(100)	0	100	N/A	99.1246	N/A
E0407	3	10	0	(0)	1472	(100)	23.0769	100	100	99.3252	981.667
E0408	1	12	58.88	(4)	1413.12	(96)	7.69231	96	1.67001	99.158	2
E0409	1	12	44.16	(3)	1427.84	(97)	7.69231	97	2.21435	99.1666	2.6944
E0410	0	13	441.6	(30)	1030.4	(70)	0	70	0	98.7541	0.0864
E0411	0	13	0	(0)	1472	(100)	0	100	N/A	99.1246	N/A
E0412	0	13	29.44	(2)	1442.56	(98)	0	98	0	99.1069	1.7851
E0413	0	13	14.72	(1)	1457.28	(99)	0	99	0	99.1158	3.5474
E0414	0	13	853.76	(58)	618.24	(42)	0	42	0	97.9406	0.0268
E0415	1	12	0	(0)	1472	(100)	7.69231	100	100	99.1914	353.4
E0416	7	6	29.44	(2)	1442.56	(98)	53.8462	98	19.2097	99.5858	57.1667
E0417	0	13	0	(0)	1472	(100)	0	100	N/A	99.1246	N/A
E0418	0	13	0	(0)	1472	(100)	0	100	N/A	99.1246	N/A
E0419	0	13	0	(0)	1472	(100)	0	100	N/A	99.1246	N/A
E0420	0	13	0	(0)	1472	(100)	0	100	N/A	99.1246	N/A
E0421	0	13	0	(0)	1472	(100)	0	100	N/A	99.1246	N/A
E0422	0	13	0	(0)	1472	(100)	0	100	N/A	99.1246	N/A
E0423	1	12	0	(0)	1472	(100)	7.69231	100	100	99.1914	353.4
E0424	3	10	58.88	(4)	1413.12	(96)	23.0769	96	4.84809	99.2973	7.2
E0425	0	13	103.04	(7)	1368.96	(93)	0	93	0	99.0593	0.4899
E0426	1	12	382.72	(26)	1089.28	(74)	7.69231	74	0.260607	98.9104	0.2372
E0427	0	13	0	(0)	1472	(100)	0	100	N/A	99.1246	N/A
E0428	0	13	29.44	(2)	1442.56	(98)	0	98	0	99.1069	1.7851
E0429	0	13	73.6	(5)	1398.4	(95)	0	95	0	99.0789	0.6992
E0430	0	13	794.88	(54)	677.12	(46)	0	46	0	98.1163	0.0316
E0431	0	13	0	(0)	1472	(100)	0	100	N/A	99.1246	N/A
E0432	8	5	29.44	(2)	1442.56	(98)	61.5385	98	21.3675	99.6546	78.4
E0433	0	13	0	(0)	1472	(100)	0	100	N/A	99.1246	N/A
E0434	0	13	0	(0)	1472	(100)	0	100	N/A	99.1246	N/A
E0435	0	13	0	(0)	1472	(100)	0	100	N/A	99.1246	N/A
E0436	0	13	0	(0)	1472	(100)	0	100	N/A	99.1246	N/A
E0437	0	13	0	(0)	1472	(100)	0	100	N/A	99.1246	N/A
E0438	0	13	0	(0)	1472	(100)	0	100	N/A	99.1246	N/A
E0439	0	13	14.72	(1)	1457.28	(99)	0	99	0	99.1158	3.5474
E0440	4	9	44.16	(3)	1427.84	(97)	30.7692	97	8.30565	99.3736	14.3704
E0441	0	13	0	(0)	1472	(100)	0	100	N/A	99.1246	N/A
E0442	1	12	485.76	(33)	986.24	(67)	7.69231	67	0.20544	98.7979	0.1692
E0443	0	13	0	(0)	1472	(100)	0	100	N/A	99.1246	N/A
E0444	0	13	29.44	(2)	1442.56	(98)	0	98	0	99.1069	1.7851
E0445	0	13	14.72	(1)	1457.28	(99)	0	99	0	99.1158	3.5474
E0446	0	13	853.76	(58)	618.24	(42)	0	42	0	97.9406	0.0268
E0447	1	12	0	(0)	1472	(100)	7.69231	100	100	99.1914	353.4
E0448	7	6	29.44	(2)	1442.56	(98)	53.8462	98	19.2097	99.5858	57.1667
E0449	0	13	0	(0)	1472	(100)	0	100	N/A	99.1246	N/A
E0450	0	13	0	(0)	1472	(100)	0	100	N/A	99.1246	N/A
E0451	0	13	0	(0)	1472	(100)	0	100	N/A	99.1246	N/A
E0452	0	13	0	(0)	1472	(100)	0	100	N/A	99.1246	N/A
E0453	0	13	0	(0)	1472	(100)	0	100	N/A	99.1246	N/A
E0454	0	13	0	(0)	1472	(100)	0	100	N/A	99.1246	N/A
E0455	1	12	14.72	(1)	1457.28	(99)	7.69231	99	6.36132	99.1833	8.25
E0456	3	10	29.44	(2)	1442.56	(98)	23.0769	98	9.24784	99.3116	14.7
E0457	0	13	88.32	(6)	1383.68	(94)	0	94	0	99.0692	0.5772
E0458	1	12	412.16	(28)	1059.84	(72)	7.69231	72	0.242037	98.8804	0.2143
E0459	0	13	0	(0)	1472	(100)	0	100	N/A	99.1246	N/A
E0460	0	13	14.72	(1)	1457.28	(99)	0	99	0	99.1158	3.5474
E0461	0	13	73.6	(5)	1398.4	(95)	0	95	0	99.0789	0.6992
E0462	0	13	809.6	(55)	662.4	(45)	0	45	0	98.0752	0.0303
E0463	0	13	0	(0)	1472	(100)	0	100	N/A	99.1246	N/A
E0464	8	5	29.44	(2)	1442.56	(98)	61.5385	98	21.3675	99.6546	78.4
E0465	0	13	0	(0)	1472	(100)	0	100	N/A	99.1246	N/A
E0466	0	13	0	(0)	1472	(100)	0	100	N/A	99.1246	N/A
E0467	0	13	0	(0)	1472	(100)	0	100	N/A	99.1246	N/A
E0468	0	13	0	(0)	1472	(100)	0	100	N/A	99.1246	N/A
E0469	0	13	0	(0)	1472	(100)	0	100	N/A	99.1246	N/A
E0470	0	13	0	(0)	1472	(100)	0	100	N/A	99.1246	N/A
E0471	0	13	0	(0)	1472	(100)	0	100	N/A	99.1246	N/A
E0472	4	9	44.16	(3)	1427.84	(97)	30.7692	97	8.30565	99.3736	14.3704
E0473	0	13	14.72	(1)	1457.28	(99)	0	99	0	99.1158	3.5474
E0474	1	12	485.76	(33)	986.24	(67)	7.69231	67	0.20544	98.7979	0.1692
E0475	0	13	0	(0)	1472	(100)	0	100	N/A	99.1246	N/A
E0476	0	13	14.72	(1)	1457.28	(99)	0	99	0	99.1158	3.5474
E0477	0	13	14.72	(1)	1457.28	(99)	0	99	0	99.1158	3.5474
E0478	0	13	868.48	(59)	603.52	(41)	0	41	0	97.8914	0.0257
E0479	7	6	14.72	(1)	1457.28	(99)	53.8462	99	32.2284	99.59	115.5
E0480	0	13	0	(0)	1472	(100)	0	100	N/A	99.1246	N/A
E0481	0	13	0	(0)	1472	(100)	0	100	N/A	99.1246	N/A
E0482	0	13	0	(0)	1472	(100)	0	100	N/A	99.1246	N/A
E0483	1	12	14.72	(1)	1457.28	(99)	7.69231	99	6.36132	99.1833	8.25
E0484	0	13	0	(0)	1472	(100)	0	100	N/A	99.1246	N/A
E0485	0	13	0	(0)	1472	(100)	0	100	N/A	99.1246	N/A
E0486	0	13	0	(0)	1472	(100)	0	100	N/A	99.1246	N/A
E0487	3	10	0	(0)	1472	(100)	23.0769	100	100	99.3252	981.667
E0488	1	12	29.44	(2)	1442.56	(98)	7.69231	98	3.28515	99.175	4.0833
E0489	1	12	14.72	(1)	1457.28	(99)	7.69231	99	6.36132	99.1833	8.25
E0490	0	13	117.76	(8)	1354.24	(92)	0	92	0	99.0492	0.4243
E0491	0	13	0	(0)	1472	(100)	0	100	N/A	99.1246	N/A
E0492	0	13	58.88	(4)	1413.12	(96)	0	96	0	99.0884	0.8817
E0493	0	13	44.16	(3)	1427.84	(97)	0	97	0	99.0977	1.1845
E0494	0	13	1177.6	(80)	294.4	(20)	0	20	0	95.771	0.0093
E0495	0	13	0	(0)	1472	(100)	0	100	N/A	99.1246	N/A
E0496	7	6	14.72	(1)	1457.28	(99)	53.8462	99	32.2284	99.59	115.5
E0497	0	13	0	(0)	1472	(100)	0	100	N/A	99.1246	N/A
E0498	0	13	0	(0)	1472	(100)	0	100	N/A	99.1246	N/A
E0499	1	12	0	(0)	1472	(100)	7.69231	100	100	99.1914	353.4
E0500	0	13	14.72	(1)	1457.28	(99)	0	99	0	99.1158	3.5474
E0501	0	13	0	(0)	1472	(100)	0	100	N/A	99.1246	N/A
E0502	0	13	0	(0)	1472	(100)	0	100	N/A	99.1246	N/A
E0503	1	12	0	(0)	1472	(100)	7.69231	100	100	99.1914	353.4
E0504	3	10	29.44	(2)	1442.56	(98)	23.0769	98	9.24784	99.3116	14.7
E0505	0	13	14.72	(1)	1457.28	(99)	0	99	0	99.1158	3.5474
E0506	1	12	117.76	(8)	1354.24	(92)	7.69231	92	0.842034	99.1217	0.9583
E0507	0	13	0	(0)	1472	(100)	0	100	N/A	99.1246	N/A
E0508	0	13	58.88	(4)	1413.12	(96)	0	96	0	99.0884	0.8817
E0509	0	13	161.92	(11)	1310.08	(89)	0	89	0	99.0174	0.2989
E0510	0	13	1059.84	(72)	412.16	(28)	0	28	0	96.9423	0.0144
E0511	0	13	0	(0)	1472	(100)	0	100	N/A	99.1246	N/A
E0512	7	6	14.72	(1)	1457.28	(99)	53.8462	99	32.2284	99.59	115.5
E0513	0	13	0	(0)	1472	(100)	0	100	N/A	99.1246	N/A
E0514	0	13	0	(0)	1472	(100)	0	100	N/A	99.1246	N/A
E0515	0	13	0	(0)	1472	(100)	0	100	N/A	99.1246	N/A
E0516	1	12	14.72	(1)	1457.28	(99)	7.69231	99	6.36132	99.1833	8.25
E0517	0	13	0	(0)	1472	(100)	0	100	N/A	99.1246	N/A
E0518	0	13	0	(0)	1472	(100)	0	100	N/A	99.1246	N/A
E0519	0	13	14.72	(1)	1457.28	(99)	0	99	0	99.1158	3.5474
E0520	4	9	14.72	(1)	1457.28	(99)	30.7692	99	21.3675	99.3862	44
E0521	0	13	0	(0)	1472	(100)	0	100	N/A	99.1246	N/A
E0522	1	12	132.48	(9)	1339.52	(91)	7.69231	91	0.749176	99.1121	0.8426
E0523	0	13	0	(0)	1472	(100)	0	100	N/A	99.1246	N/A
E0524	0	13	58.88	(4)	1413.12	(96)	0	96	0	99.0884	0.8817
E0525	0	13	14.72	(1)	1457.28	(99)	0	99	0	99.1158	3.5474
E0526	0	13	1207.04	(82)	264.96	(18)	0	18	0	95.3231	0.0081
E0527	0	13	0	(0)	1472	(100)	0	100	N/A	99.1246	N/A
E0528	7	6	14.72	(1)	1457.28	(99)	53.8462	99	32.2284	99.59	115.5
E0529	0	13	0	(0)	1472	(100)	0	100	N/A	99.1246	N/A
E0530	0	13	0	(0)	1472	(100)	0	100	N/A	99.1246	N/A
E0531	1	12	0	(0)	1472	(100)	7.69231	100	100	99.1914	353.4
E0532	0	13	14.72	(1)	1457.28	(99)	0	99	0	99.1158	3.5474
E0533	0	13	0	(0)	1472	(100)	0	100	N/A	99.1246	N/A
E0534	0	13	0	(0)	1472	(100)	0	100	N/A	99.1246	N/A
E0535	1	12	0	(0)	1472	(100)	7.69231	100	100	99.1914	353.4
E0536	3	10	14.72	(1)	1457.28	(99)	23.0769	99	16.93	99.3185	29.7
E0537	0	13	14.72	(1)	1457.28	(99)	0	99	0	99.1158	3.5474
E0538	1	12	132.48	(9)	1339.52	(91)	7.69231	91	0.749176	99.1121	0.8426
E0539	0	13	14.72	(1)	1457.28	(99)	0	99	0	99.1158	3.5474
E0540	0	13	29.44	(2)	1442.56	(98)	0	98	0	99.1069	1.7851
E0541	0	13	147.2	(10)	1324.8	(90)	0	90	0	99.0283	0.3323
E0542	0	13	1089.28	(74)	382.72	(26)	0	26	0	96.7148	0.013
E0543	0	13	0	(0)	1472	(100)	0	100	N/A	99.1246	N/A
E0544	7	6	14.72	(1)	1457.28	(99)	53.8462	99	32.2284	99.59	115.5
E0545	0	13	0	(0)	1472	(100)	0	100	N/A	99.1246	N/A
E0546	0	13	0	(0)	1472	(100)	0	100	N/A	99.1246	N/A
E0547	0	13	0	(0)	1472	(100)	0	100	N/A	99.1246	N/A
E0548	1	12	14.72	(1)	1457.28	(99)	7.69231	99	6.36132	99.1833	8.25
E0549	0	13	0	(0)	1472	(100)	0	100	N/A	99.1246	N/A
E0550	0	13	0	(0)	1472	(100)	0	100	N/A	99.1246	N/A
E0551	0	13	0	(0)	1472	(100)	0	100	N/A	99.1246	N/A
E0552	4	9	14.72	(1)	1457.28	(99)	30.7692	99	21.3675	99.3862	44
E0553	0	13	14.72	(1)	1457.28	(99)	0	99	0	99.1158	3.5474
E0554	1	12	132.48	(9)	1339.52	(91)	7.69231	91	0.749176	99.1121	0.8426
E0555	0	13	0	(0)	1472	(100)	0	100	N/A	99.1246	N/A
E0556	0	13	44.16	(3)	1427.84	(97)	0	97	0	99.0977	1.1845
E0557	0	13	14.72	(1)	1457.28	(99)	0	99	0	99.1158	3.5474
E0558	0	13	1221.76	(83)	250.24	(17)	0	17	0	95.0615	0.0076
E0559	1	12	0	(0)	1472	(100)	7.69231	100	100	99.1914	353.4
E0560	7	6	29.44	(2)	1442.56	(98)	53.8462	98	19.2097	99.5858	57.1667
E0561	0	13	0	(0)	1472	(100)	0	100	N/A	99.1246	N/A
E0562	0	13	0	(0)	1472	(100)	0	100	N/A	99.1246	N/A
E0563	0	13	0	(0)	1472	(100)	0	100	N/A	99.1246	N/A
E0564	0	13	0	(0)	1472	(100)	0	100	N/A	99.1246	N/A
E0565	0	13	0	(0)	1472	(100)	0	100	N/A	99.1246	N/A
E0566	0	13	0	(0)	1472	(100)	0	100	N/A	99.1246	N/A
E0567	1	12	0	(0)	1472	(100)	7.69231	100	100	99.1914	353.4
E0568	2	11	0	(0)	1472	(100)	15.3846	100	100	99.2583	640.217
E0569	0	13	0	(0)	1472	(100)	0	100	N/A	99.1246	N/A
E0570	1	12	88.32	(6)	1383.68	(94)	7.69231	94	1.11957	99.1402	1.3056
E0571	0	13	14.72	(1)	1457.28	(99)	0	99	0	99.1158	3.5474
E0572	1	12	44.16	(3)	1427.84	(97)	7.69231	97	2.21435	99.1666	2.6944
E0573	0	13	161.92	(11)	1310.08	(89)	0	89	0	99.0174	0.2989
E0574	0	13	1133.44	(77)	338.56	(23)	0	23	0	96.3022	0.0111
E0575	0	13	0	(0)	1472	(100)	0	100	N/A	99.1246	N/A
E0576	8	5	14.72	(1)	1457.28	(99)	61.5385	99	35.2113	99.6581	158.4
E0577	0	13	0	(0)	1472	(100)	0	100	N/A	99.1246	N/A
E0578	0	13	0	(0)	1472	(100)	0	100	N/A	99.1246	N/A
E0579	0	13	0	(0)	1472	(100)	0	100	N/A	99.1246	N/A
E0580	0	13	0	(0)	1472	(100)	0	100	N/A	99.1246	N/A
E0581	0	13	0	(0)	1472	(100)	0	100	N/A	99.1246	N/A
E0582	0	13	0	(0)	1472	(100)	0	100	N/A	99.1246	N/A
E0583	0	13	0	(0)	1472	(100)	0	100	N/A	99.1246	N/A
E0584	3	10	0	(0)	1472	(100)	23.0769	100	100	99.3252	981.667
E0585	0	13	14.72	(1)	1457.28	(99)	0	99	0	99.1158	3.5474
E0586	1	12	73.6	(5)	1398.4	(95)	7.69231	95	1.34048	99.1492	1.5833
E0587	0	13	0	(0)	1472	(100)	0	100	N/A	99.1246	N/A
E0588	1	12	58.88	(4)	1413.12	(96)	7.69231	96	1.67001	99.158	2
E0589	0	13	14.72	(1)	1457.28	(99)	0	99	0	99.1158	3.5474
E0590	0	13	1280.64	(87)	191.36	(13)	0	13	0	93.6387	0.0055
E0591	10	3	14.72	(1)	1457.28	(99)	76.9231	99	40.4531	99.7946	330
E0592	1	12	14.72	(1)	1457.28	(99)	7.69231	99	6.36132	99.1833	8.25
E0593	1	12	14.72	(1)	1457.28	(99)	7.69231	99	6.36132	99.1833	8.25
E0594	0	13	44.16	(3)	1427.84	(97)	0	97	0	99.0977	1.1845
E0595	1	12	14.72	(1)	1457.28	(99)	7.69231	99	6.36132	99.1833	8.25
E0596	0	13	44.16	(3)	1427.84	(97)	0	97	0	99.0977	1.1845
E0597	0	13	29.44	(2)	1442.56	(98)	0	98	0	99.1069	1.7851
E0598	0	13	397.44	(27)	1074.56	(73)	0	73	0	98.8047	0.1001
E0599	0	13	0	(0)	1472	(100)	0	100	N/A	99.1246	N/A
E0600	0	13	14.72	(1)	1457.28	(99)	0	99	0	99.1158	3.5474
E0601	0	13	0	(0)	1472	(100)	0	100	N/A	99.1246	N/A
E0602	0	13	73.6	(5)	1398.4	(95)	0	95	0	99.0789	0.6992
E0603	0	13	0	(0)	1472	(100)	0	100	N/A	99.1246	N/A
E0604	0	13	14.72	(1)	1457.28	(99)	0	99	0	99.1158	3.5474
E0605	0	13	14.72	(1)	1457.28	(99)	0	99	0	99.1158	3.5474
E0606	0	13	780.16	(53)	691.84	(47)	0	47	0	98.1556	0.0328
E0607	1	12	0	(0)	1472	(100)	7.69231	100	100	99.1914	353.4
E0608	10	3	29.44	(2)	1442.56	(98)	76.9231	98	25.355	99.7925	163.333
E0609	0	13	14.72	(1)	1457.28	(99)	0	99	0	99.1158	3.5474
E0610	1	12	44.16	(3)	1427.84	(97)	7.69231	97	2.21435	99.1666	2.6944
E0611	1	12	0	(0)	1472	(100)	7.69231	100	100	99.1914	353.4
E0612	0	13	58.88	(4)	1413.12	(96)	0	96	0	99.0884	0.8817
E0613	0	13	88.32	(6)	1383.68	(94)	0	94	0	99.0692	0.5772
E0614	0	13	338.56	(23)	1133.44	(77)	0	77	0	98.8661	0.1239
E0615	0	13	0	(0)	1472	(100)	0	100	N/A	99.1246	N/A
E0616	0	13	14.72	(1)	1457.28	(99)	0	99	0	99.1158	3.5474
E0617	0	13	0	(0)	1472	(100)	0	100	N/A	99.1246	N/A
E0618	0	13	73.6	(5)	1398.4	(95)	0	95	0	99.0789	0.6992
E0619	0	13	0	(0)	1472	(100)	0	100	N/A	99.1246	N/A
E0620	0	13	14.72	(1)	1457.28	(99)	0	99	0	99.1158	3.5474
E0621	0	13	73.6	(5)	1398.4	(95)	0	95	0	99.0789	0.6992
E0622	0	13	721.28	(49)	750.72	(51)	0	51	0	98.2978	0.0385
E0623	0	13	14.72	(1)	1457.28	(99)	0	99	0	99.1158	3.5474
E0624	11	2	14.72	(1)	1457.28	(99)	84.6154	99	42.7683	99.8629	544.5
E0625	0	13	0	(0)	1472	(100)	0	100	N/A	99.1246	N/A
E0626	1	12	58.88	(4)	1413.12	(96)	7.69231	96	1.67001	99.158	2
E0627	0	13	0	(0)	1472	(100)	0	100	N/A	99.1246	N/A
E0628	1	12	58.88	(4)	1413.12	(96)	7.69231	96	1.67001	99.158	2
E0629	0	13	0	(0)	1472	(100)	0	100	N/A	99.1246	N/A
E0630	0	13	426.88	(29)	1045.12	(71)	0	71	0	98.7714	0.0906
E0631	0	13	0	(0)	1472	(100)	0	100	N/A	99.1246	N/A
E0632	0	13	14.72	(1)	1457.28	(99)	0	99	0	99.1158	3.5474
E0633	0	13	0	(0)	1472	(100)	0	100	N/A	99.1246	N/A
E0634	0	13	73.6	(5)	1398.4	(95)	0	95	0	99.0789	0.6992
E0635	0	13	0	(0)	1472	(100)	0	100	N/A	99.1246	N/A
E0636	0	13	14.72	(1)	1457.28	(99)	0	99	0	99.1158	3.5474
E0637	0	13	14.72	(1)	1457.28	(99)	0	99	0	99.1158	3.5474
E0638	0	13	780.16	(53)	691.84	(47)	0	47	0	98.1556	0.0328
E0639	1	12	0	(0)	1472	(100)	7.69231	100	100	99.1914	353.4
E0640	10	3	29.44	(2)	1442.56	(98)	76.9231	98	25.355	99.7925	163.333
E0641	0	13	14.72	(1)	1457.28	(99)	0	99	0	99.1158	3.5474
E0642	1	12	44.16	(3)	1427.84	(97)	7.69231	97	2.21435	99.1666	2.6944
E0643	1	12	14.72	(1)	1457.28	(99)	7.69231	99	6.36132	99.1833	8.25
E0644	0	13	29.44	(2)	1442.56	(98)	0	98	0	99.1069	1.7851
E0645	0	13	73.6	(5)	1398.4	(95)	0	95	0	99.0789	0.6992
E0646	0	13	368	(25)	1104	(75)	0	75	0	98.8362	0.111
E0647	0	13	0	(0)	1472	(100)	0	100	N/A	99.1246	N/A
E0648	0	13	0	(0)	1472	(100)	0	100	N/A	99.1246	N/A
E0649	0	13	0	(0)	1472	(100)	0	100	N/A	99.1246	N/A
E0650	0	13	88.32	(6)	1383.68	(94)	0	94	0	99.0692	0.5772
E0651	0	13	0	(0)	1472	(100)	0	100	N/A	99.1246	N/A
E0652	0	13	14.72	(1)	1457.28	(99)	0	99	0	99.1158	3.5474
E0653	0	13	73.6	(5)	1398.4	(95)	0	95	0	99.0789	0.6992
E0654	0	13	721.28	(49)	750.72	(51)	0	51	0	98.2978	0.0385
E0655	0	13	0	(0)	1472	(100)	0	100	N/A	99.1246	N/A
E0656	11	2	29.44	(2)	1442.56	(98)	84.6154	98	27.2008	99.8615	269.5
E0657	0	13	14.72	(1)	1457.28	(99)	0	99	0	99.1158	3.5474
E0658	1	12	44.16	(3)	1427.84	(97)	7.69231	97	2.21435	99.1666	2.6944
E0659	0	13	0	(0)	1472	(100)	0	100	N/A	99.1246	N/A
E0660	1	12	44.16	(3)	1427.84	(97)	7.69231	97	2.21435	99.1666	2.6944
E0661	0	13	0	(0)	1472	(100)	0	100	N/A	99.1246	N/A
E0662	0	13	441.6	(30)	1030.4	(70)	0	70	0	98.7541	0.0864
E0663	0	13	0	(0)	1472	(100)	0	100	N/A	99.1246	N/A
E0664	0	13	0	(0)	1472	(100)	0	100	N/A	99.1246	N/A
E0665	0	13	0	(0)	1472	(100)	0	100	N/A	99.1246	N/A
E0666	0	13	88.32	(6)	1383.68	(94)	0	94	0	99.0692	0.5772
E0667	0	13	0	(0)	1472	(100)	0	100	N/A	99.1246	N/A
E0668	0	13	14.72	(1)	1457.28	(99)	0	99	0	99.1158	3.5474
E0669	0	13	14.72	(1)	1457.28	(99)	0	99	0	99.1158	3.5474
E0670	0	13	780.16	(53)	691.84	(47)	0	47	0	98.1556	0.0328
E0671	2	11	0	(0)	1472	(100)	15.3846	100	100	99.2583	640.217
E0672	9	4	29.44	(2)	1442.56	(98)	69.2308	98	23.4131	99.7235	110.25
E0673	0	13	0	(0)	1472	(100)	0	100	N/A	99.1246	N/A
E0674	1	12	58.88	(4)	1413.12	(96)	7.69231	96	1.67001	99.158	2
E0675	0	13	14.72	(1)	1457.28	(99)	0	99	0	99.1158	3.5474
E0676	1	12	29.44	(2)	1442.56	(98)	7.69231	98	3.28515	99.175	4.0833
E0677	0	13	88.32	(6)	1383.68	(94)	0	94	0	99.0692	0.5772
E0678	0	13	353.28	(24)	1118.72	(76)	0	76	0	98.8513	0.1172
E0679	0	13	0	(0)	1472	(100)	0	100	N/A	99.1246	N/A
E0680	0	13	0	(0)	1472	(100)	0	100	N/A	99.1246	N/A
E0681	0	13	0	(0)	1472	(100)	0	100	N/A	99.1246	N/A
E0682	0	13	29.44	(2)	1442.56	(98)	0	98	0	99.1069	1.7851
E0683	0	13	0	(0)	1472	(100)	0	100	N/A	99.1246	N/A
E0684	0	13	14.72	(1)	1457.28	(99)	0	99	0	99.1158	3.5474
E0685	0	13	73.6	(5)	1398.4	(95)	0	95	0	99.0789	0.6992
E0686	0	13	780.16	(53)	691.84	(47)	0	47	0	98.1556	0.0328
E0687	0	13	0	(0)	1472	(100)	0	100	N/A	99.1246	N/A
E0688	11	2	29.44	(2)	1442.56	(98)	84.6154	98	27.2008	99.8615	269.5
E0689	0	13	14.72	(1)	1457.28	(99)	0	99	0	99.1158	3.5474
E0690	1	12	44.16	(3)	1427.84	(97)	7.69231	97	2.21435	99.1666	2.6944
E0691	0	13	0	(0)	1472	(100)	0	100	N/A	99.1246	N/A
E0692	1	12	44.16	(3)	1427.84	(97)	7.69231	97	2.21435	99.1666	2.6944
E0693	0	13	0	(0)	1472	(100)	0	100	N/A	99.1246	N/A
E0694	0	13	441.6	(30)	1030.4	(70)	0	70	0	98.7541	0.0864
E0695	0	13	0	(0)	1472	(100)	0	100	N/A	99.1246	N/A
E0696	0	13	0	(0)	1472	(100)	0	100	N/A	99.1246	N/A
E0697	0	13	0	(0)	1472	(100)	0	100	N/A	99.1246	N/A
E0698	0	13	29.44	(2)	1442.56	(98)	0	98	0	99.1069	1.7851
E0699	0	13	0	(0)	1472	(100)	0	100	N/A	99.1246	N/A
E0700	0	13	14.72	(1)	1457.28	(99)	0	99	0	99.1158	3.5474
E0701	0	13	14.72	(1)	1457.28	(99)	0	99	0	99.1158	3.5474
E0702	0	13	839.04	(57)	632.96	(43)	0	43	0	97.9875	0.0279
E0703	1	12	0	(0)	1472	(100)	7.69231	100	100	99.1914	353.4
E0704	9	4	14.72	(1)	1457.28	(99)	69.2308	99	37.9427	99.7263	222.75
E0705	0	13	0	(0)	1472	(100)	0	100	N/A	99.1246	N/A
E0706	1	12	29.44	(2)	1442.56	(98)	7.69231	98	3.28515	99.175	4.0833
E0707	0	13	0	(0)	1472	(100)	0	100	N/A	99.1246	N/A
E0708	1	12	14.72	(1)	1457.28	(99)	7.69231	99	6.36132	99.1833	8.25
E0709	0	13	14.72	(1)	1457.28	(99)	0	99	0	99.1158	3.5474
E0710	0	13	103.04	(7)	1368.96	(93)	0	93	0	99.0593	0.4899
E0711	1	12	0	(0)	1472	(100)	7.69231	100	100	99.1914	353.4
E0712	0	13	14.72	(1)	1457.28	(99)	0	99	0	99.1158	3.5474
E0713	0	13	0	(0)	1472	(100)	0	100	N/A	99.1246	N/A
E0714	0	13	58.88	(4)	1413.12	(96)	0	96	0	99.0884	0.8817
E0715	0	13	14.72	(1)	1457.28	(99)	0	99	0	99.1158	3.5474
E0716	0	13	29.44	(2)	1442.56	(98)	0	98	0	99.1069	1.7851
E0717	0	13	147.2	(10)	1324.8	(90)	0	90	0	99.0283	0.3323
E0718	0	13	1030.4	(70)	441.6	(30)	0	30	0	97.1403	0.0159
E0719	0	13	0	(0)	1472	(100)	0	100	N/A	99.1246	N/A
E0720	10	3	14.72	(1)	1457.28	(99)	76.9231	99	40.4531	99.7946	330
E0721	0	13	14.72	(1)	1457.28	(99)	0	99	0	99.1158	3.5474
E0722	1	12	14.72	(1)	1457.28	(99)	7.69231	99	6.36132	99.1833	8.25
E0723	0	13	0	(0)	1472	(100)	0	100	N/A	99.1246	N/A
E0724	1	12	14.72	(1)	1457.28	(99)	7.69231	99	6.36132	99.1833	8.25
E0725	0	13	0	(0)	1472	(100)	0	100	N/A	99.1246	N/A
E0726	0	13	117.76	(8)	1354.24	(92)	0	92	0	99.0492	0.4243
E0727	0	13	0	(0)	1472	(100)	0	100	N/A	99.1246	N/A
E0728	1	12	14.72	(1)	1457.28	(99)	7.69231	99	6.36132	99.1833	8.25
E0729	0	13	0	(0)	1472	(100)	0	100	N/A	99.1246	N/A
E0730	0	13	58.88	(4)	1413.12	(96)	0	96	0	99.0884	0.8817
E0731	0	13	0	(0)	1472	(100)	0	100	N/A	99.1246	N/A
E0732	0	13	44.16	(3)	1427.84	(97)	0	97	0	99.0977	1.1845
E0733	0	13	14.72	(1)	1457.28	(99)	0	99	0	99.1158	3.5474
E0734	0	13	1162.88	(79)	309.12	(21)	0	21	0	95.9642	0.0099
E0735	7	6	14.72	(1)	1457.28	(99)	53.8462	99	32.2284	99.59	115.5
E0736	0	13	0	(0)	1472	(100)	0	100	N/A	99.1246	N/A
E0737	0	13	0	(0)	1472	(100)	0	100	N/A	99.1246	N/A
E0738	0	13	0	(0)	1472	(100)	0	100	N/A	99.1246	N/A
E0739	1	12	14.72	(1)	1457.28	(99)	7.69231	99	6.36132	99.1833	8.25
E0740	0	13	0	(0)	1472	(100)	0	100	N/A	99.1246	N/A
E0741	0	13	0	(0)	1472	(100)	0	100	N/A	99.1246	N/A
E0742	0	13	0	(0)	1472	(100)	0	100	N/A	99.1246	N/A
E0743	0	13	0	(0)	1472	(100)	0	100	N/A	99.1246	N/A
E0744	0	13	0	(0)	1472	(100)	0	100	N/A	99.1246	N/A
E0745	0	13	0	(0)	1472	(100)	0	100	N/A	99.1246	N/A
E0746	0	13	0	(0)	1472	(100)	0	100	N/A	99.1246	N/A
E0747	0	13	0	(0)	1472	(100)	0	100	N/A	99.1246	N/A
E0748	0	13	0	(0)	1472	(100)	0	100	N/A	99.1246	N/A
E0749	0	13	0	(0)	1472	(100)	0	100	N/A	99.1246	N/A
E0750	0	13	0	(0)	1472	(100)	0	100	N/A	99.1246	N/A
E0751	3	10	0	(0)	1472	(100)	23.0769	100	100	99.3252	981.667
E0752	1	12	14.72	(1)	1457.28	(99)	7.69231	99	6.36132	99.1833	8.25
E0753	1	12	14.72	(1)	1457.28	(99)	7.69231	99	6.36132	99.1833	8.25
E0754	0	13	44.16	(3)	1427.84	(97)	0	97	0	99.0977	1.1845
E0755	0	13	0	(0)	1472	(100)	0	100	N/A	99.1246	N/A
E0756	0	13	44.16	(3)	1427.84	(97)	0	97	0	99.0977	1.1845
E0757	0	13	29.44	(2)	1442.56	(98)	0	98	0	99.1069	1.7851
E0758	0	13	397.44	(27)	1074.56	(73)	0	73	0	98.8047	0.1001
E0759	0	13	0	(0)	1472	(100)	0	100	N/A	99.1246	N/A
E0760	0	13	14.72	(1)	1457.28	(99)	0	99	0	99.1158	3.5474
E0761	0	13	0	(0)	1472	(100)	0	100	N/A	99.1246	N/A
E0762	0	13	73.6	(5)	1398.4	(95)	0	95	0	99.0789	0.6992
E0763	0	13	0	(0)	1472	(100)	0	100	N/A	99.1246	N/A
E0764	0	13	14.72	(1)	1457.28	(99)	0	99	0	99.1158	3.5474
E0765	0	13	14.72	(1)	1457.28	(99)	0	99	0	99.1158	3.5474
E0766	0	13	780.16	(53)	691.84	(47)	0	47	0	98.1556	0.0328
E0767	0	13	0	(0)	1472	(100)	0	100	N/A	99.1246	N/A
E0768	7	6	14.72	(1)	1457.28	(99)	53.8462	99	32.2284	99.59	115.5
E0769	0	13	0	(0)	1472	(100)	0	100	N/A	99.1246	N/A
E0770	0	13	0	(0)	1472	(100)	0	100	N/A	99.1246	N/A
E0771	1	12	0	(0)	1472	(100)	7.69231	100	100	99.1914	353.4
E0772	0	13	14.72	(1)	1457.28	(99)	0	99	0	99.1158	3.5474
E0773	0	13	0	(0)	1472	(100)	0	100	N/A	99.1246	N/A
E0774	0	13	0	(0)	1472	(100)	0	100	N/A	99.1246	N/A
E0775	0	13	0	(0)	1472	(100)	0	100	N/A	99.1246	N/A
E0776	0	13	0	(0)	1472	(100)	0	100	N/A	99.1246	N/A
E0777	0	13	0	(0)	1472	(100)	0	100	N/A	99.1246	N/A
E0778	0	13	0	(0)	1472	(100)	0	100	N/A	99.1246	N/A
E0779	0	13	0	(0)	1472	(100)	0	100	N/A	99.1246	N/A
E0780	0	13	0	(0)	1472	(100)	0	100	N/A	99.1246	N/A
E0781	0	13	0	(0)	1472	(100)	0	100	N/A	99.1246	N/A
E0782	0	13	0	(0)	1472	(100)	0	100	N/A	99.1246	N/A
E0783	1	12	0	(0)	1472	(100)	7.69231	100	100	99.1914	353.4
E0784	3	10	14.72	(1)	1457.28	(99)	23.0769	99	16.93	99.3185	29.7
E0785	0	13	14.72	(1)	1457.28	(99)	0	99	0	99.1158	3.5474
E0786	1	12	44.16	(3)	1427.84	(97)	7.69231	97	2.21435	99.1666	2.6944
E0787	0	13	0	(0)	1472	(100)	0	100	N/A	99.1246	N/A
E0788	0	13	44.16	(3)	1427.84	(97)	0	97	0	99.0977	1.1845
E0789	0	13	88.32	(6)	1383.68	(94)	0	94	0	99.0692	0.5772
E0790	0	13	338.56	(23)	1133.44	(77)	0	77	0	98.8661	0.1239
E0791	0	13	0	(0)	1472	(100)	0	100	N/A	99.1246	N/A
E0792	0	13	14.72	(1)	1457.28	(99)	0	99	0	99.1158	3.5474
E0793	0	13	0	(0)	1472	(100)	0	100	N/A	99.1246	N/A
E0794	0	13	73.6	(5)	1398.4	(95)	0	95	0	99.0789	0.6992
E0795	0	13	0	(0)	1472	(100)	0	100	N/A	99.1246	N/A
E0796	0	13	14.72	(1)	1457.28	(99)	0	99	0	99.1158	3.5474
E0797	0	13	73.6	(5)	1398.4	(95)	0	95	0	99.0789	0.6992
E0798	0	13	721.28	(49)	750.72	(51)	0	51	0	98.2978	0.0385
E0799	0	13	0	(0)	1472	(100)	0	100	N/A	99.1246	N/A
E0800	7	6	14.72	(1)	1457.28	(99)	53.8462	99	32.2284	99.59	115.5
E0801	0	13	0	(0)	1472	(100)	0	100	N/A	99.1246	N/A
E0802	0	13	0	(0)	1472	(100)	0	100	N/A	99.1246	N/A
E0803	0	13	0	(0)	1472	(100)	0	100	N/A	99.1246	N/A
E0804	1	12	14.72	(1)	1457.28	(99)	7.69231	99	6.36132	99.1833	8.25
E0805	0	13	0	(0)	1472	(100)	0	100	N/A	99.1246	N/A
E0806	0	13	0	(0)	1472	(100)	0	100	N/A	99.1246	N/A
E0807	0	13	0	(0)	1472	(100)	0	100	N/A	99.1246	N/A
E0808	0	13	0	(0)	1472	(100)	0	100	N/A	99.1246	N/A
E0809	0	13	0	(0)	1472	(100)	0	100	N/A	99.1246	N/A
E0810	0	13	0	(0)	1472	(100)	0	100	N/A	99.1246	N/A
E0811	0	13	0	(0)	1472	(100)	0	100	N/A	99.1246	N/A
E0812	0	13	0	(0)	1472	(100)	0	100	N/A	99.1246	N/A
E0813	0	13	0	(0)	1472	(100)	0	100	N/A	99.1246	N/A
E0814	0	13	0	(0)	1472	(100)	0	100	N/A	99.1246	N/A
E0815	0	13	14.72	(1)	1457.28	(99)	0	99	0	99.1158	3.5474
E0816	4	9	0	(0)	1472	(100)	30.7692	100	100	99.3923	1395
E0817	0	13	0	(0)	1472	(100)	0	100	N/A	99.1246	N/A
E0818	1	12	58.88	(4)	1413.12	(96)	7.69231	96	1.67001	99.158	2
E0819	0	13	0	(0)	1472	(100)	0	100	N/A	99.1246	N/A
E0820	0	13	44.16	(3)	1427.84	(97)	0	97	0	99.0977	1.1845
E0821	0	13	0	(0)	1472	(100)	0	100	N/A	99.1246	N/A
E0822	0	13	426.88	(29)	1045.12	(71)	0	71	0	98.7714	0.0906
E0823	0	13	0	(0)	1472	(100)	0	100	N/A	99.1246	N/A
E0824	0	13	14.72	(1)	1457.28	(99)	0	99	0	99.1158	3.5474
E0825	0	13	0	(0)	1472	(100)	0	100	N/A	99.1246	N/A
E0826	0	13	73.6	(5)	1398.4	(95)	0	95	0	99.0789	0.6992
E0827	0	13	0	(0)	1472	(100)	0	100	N/A	99.1246	N/A
E0828	0	13	14.72	(1)	1457.28	(99)	0	99	0	99.1158	3.5474
E0829	0	13	14.72	(1)	1457.28	(99)	0	99	0	99.1158	3.5474
E0830	0	13	780.16	(53)	691.84	(47)	0	47	0	98.1556	0.0328
E0831	0	13	0	(0)	1472	(100)	0	100	N/A	99.1246	N/A
E0832	7	6	14.72	(1)	1457.28	(99)	53.8462	99	32.2284	99.59	115.5
E0833	0	13	0	(0)	1472	(100)	0	100	N/A	99.1246	N/A
E0834	0	13	0	(0)	1472	(100)	0	100	N/A	99.1246	N/A
E0835	1	12	0	(0)	1472	(100)	7.69231	100	100	99.1914	353.4
E0836	0	13	14.72	(1)	1457.28	(99)	0	99	0	99.1158	3.5474
E0837	0	13	0	(0)	1472	(100)	0	100	N/A	99.1246	N/A
E0838	0	13	0	(0)	1472	(100)	0	100	N/A	99.1246	N/A
E0839	0	13	0	(0)	1472	(100)	0	100	N/A	99.1246	N/A
E0840	0	13	0	(0)	1472	(100)	0	100	N/A	99.1246	N/A
E0841	0	13	0	(0)	1472	(100)	0	100	N/A	99.1246	N/A
E0842	0	13	0	(0)	1472	(100)	0	100	N/A	99.1246	N/A
E0843	0	13	0	(0)	1472	(100)	0	100	N/A	99.1246	N/A
E0844	0	13	0	(0)	1472	(100)	0	100	N/A	99.1246	N/A
E0845	0	13	0	(0)	1472	(100)	0	100	N/A	99.1246	N/A
E0846	0	13	0	(0)	1472	(100)	0	100	N/A	99.1246	N/A
E0847	1	12	0	(0)	1472	(100)	7.69231	100	100	99.1914	353.4
E0848	3	10	14.72	(1)	1457.28	(99)	23.0769	99	16.93	99.3185	29.7
E0849	0	13	14.72	(1)	1457.28	(99)	0	99	0	99.1158	3.5474
E0850	1	12	44.16	(3)	1427.84	(97)	7.69231	97	2.21435	99.1666	2.6944
E0851	0	13	14.72	(1)	1457.28	(99)	0	99	0	99.1158	3.5474
E0852	0	13	14.72	(1)	1457.28	(99)	0	99	0	99.1158	3.5474
E0853	0	13	73.6	(5)	1398.4	(95)	0	95	0	99.0789	0.6992
E0854	0	13	368	(25)	1104	(75)	0	75	0	98.8362	0.111
E0855	0	13	0	(0)	1472	(100)	0	100	N/A	99.1246	N/A
E0856	0	13	0	(0)	1472	(100)	0	100	N/A	99.1246	N/A
E0857	0	13	0	(0)	1472	(100)	0	100	N/A	99.1246	N/A
E0858	0	13	88.32	(6)	1383.68	(94)	0	94	0	99.0692	0.5772
E0859	0	13	0	(0)	1472	(100)	0	100	N/A	99.1246	N/A
E0860	0	13	14.72	(1)	1457.28	(99)	0	99	0	99.1158	3.5474
E0861	0	13	73.6	(5)	1398.4	(95)	0	95	0	99.0789	0.6992
E0862	0	13	721.28	(49)	750.72	(51)	0	51	0	98.2978	0.0385
E0863	0	13	0	(0)	1472	(100)	0	100	N/A	99.1246	N/A
E0864	7	6	14.72	(1)	1457.28	(99)	53.8462	99	32.2284	99.59	115.5
E0865	0	13	0	(0)	1472	(100)	0	100	N/A	99.1246	N/A
E0866	0	13	0	(0)	1472	(100)	0	100	N/A	99.1246	N/A
E0867	0	13	0	(0)	1472	(100)	0	100	N/A	99.1246	N/A
E0868	1	12	14.72	(1)	1457.28	(99)	7.69231	99	6.36132	99.1833	8.25
E0869	0	13	0	(0)	1472	(100)	0	100	N/A	99.1246	N/A
E0870	0	13	0	(0)	1472	(100)	0	100	N/A	99.1246	N/A
E0871	0	13	0	(0)	1472	(100)	0	100	N/A	99.1246	N/A
E0872	0	13	0	(0)	1472	(100)	0	100	N/A	99.1246	N/A
E0873	0	13	0	(0)	1472	(100)	0	100	N/A	99.1246	N/A
E0874	0	13	0	(0)	1472	(100)	0	100	N/A	99.1246	N/A
E0875	0	13	0	(0)	1472	(100)	0	100	N/A	99.1246	N/A
E0876	0	13	0	(0)	1472	(100)	0	100	N/A	99.1246	N/A
E0877	0	13	0	(0)	1472	(100)	0	100	N/A	99.1246	N/A
E0878	0	13	0	(0)	1472	(100)	0	100	N/A	99.1246	N/A
E0879	0	13	0	(0)	1472	(100)	0	100	N/A	99.1246	N/A
E0880	4	9	14.72	(1)	1457.28	(99)	30.7692	99	21.3675	99.3862	44
E0881	0	13	14.72	(1)	1457.28	(99)	0	99	0	99.1158	3.5474
E0882	1	12	44.16	(3)	1427.84	(97)	7.69231	97	2.21435	99.1666	2.6944
E0883	0	13	0	(0)	1472	(100)	0	100	N/A	99.1246	N/A
E0884	0	13	29.44	(2)	1442.56	(98)	0	98	0	99.1069	1.7851
E0885	0	13	0	(0)	1472	(100)	0	100	N/A	99.1246	N/A
E0886	0	13	441.6	(30)	1030.4	(70)	0	70	0	98.7541	0.0864
E0887	0	13	0	(0)	1472	(100)	0	100	N/A	99.1246	N/A
E0888	0	13	0	(0)	1472	(100)	0	100	N/A	99.1246	N/A
E0889	0	13	0	(0)	1472	(100)	0	100	N/A	99.1246	N/A
E0890	0	13	88.32	(6)	1383.68	(94)	0	94	0	99.0692	0.5772
E0891	0	13	0	(0)	1472	(100)	0	100	N/A	99.1246	N/A
E0892	0	13	14.72	(1)	1457.28	(99)	0	99	0	99.1158	3.5474
E0893	0	13	14.72	(1)	1457.28	(99)	0	99	0	99.1158	3.5474
E0894	0	13	780.16	(53)	691.84	(47)	0	47	0	98.1556	0.0328
E0895	1	12	0	(0)	1472	(100)	7.69231	100	100	99.1914	353.4
E0896	7	6	29.44	(2)	1442.56	(98)	53.8462	98	19.2097	99.5858	57.1667
E0897	0	13	0	(0)	1472	(100)	0	100	N/A	99.1246	N/A
E0898	0	13	0	(0)	1472	(100)	0	100	N/A	99.1246	N/A
E0899	0	13	0	(0)	1472	(100)	0	100	N/A	99.1246	N/A
E0900	0	13	0	(0)	1472	(100)	0	100	N/A	99.1246	N/A
E0901	0	13	0	(0)	1472	(100)	0	100	N/A	99.1246	N/A
E0902	0	13	0	(0)	1472	(100)	0	100	N/A	99.1246	N/A
E0903	0	13	0	(0)	1472	(100)	0	100	N/A	99.1246	N/A
E0904	0	13	0	(0)	1472	(100)	0	100	N/A	99.1246	N/A
E0905	0	13	0	(0)	1472	(100)	0	100	N/A	99.1246	N/A
E0906	0	13	0	(0)	1472	(100)	0	100	N/A	99.1246	N/A
E0907	0	13	0	(0)	1472	(100)	0	100	N/A	99.1246	N/A
E0908	0	13	0	(0)	1472	(100)	0	100	N/A	99.1246	N/A
E0909	0	13	0	(0)	1472	(100)	0	100	N/A	99.1246	N/A
E0910	0	13	0	(0)	1472	(100)	0	100	N/A	99.1246	N/A
E0911	1	12	0	(0)	1472	(100)	7.69231	100	100	99.1914	353.4
E0912	2	11	0	(0)	1472	(100)	15.3846	100	100	99.2583	640.217
E0913	0	13	0	(0)	1472	(100)	0	100	N/A	99.1246	N/A
E0914	1	12	58.88	(4)	1413.12	(96)	7.69231	96	1.67001	99.158	2
E0915	0	13	14.72	(1)	1457.28	(99)	0	99	0	99.1158	3.5474
E0916	1	12	29.44	(2)	1442.56	(98)	7.69231	98	3.28515	99.175	4.0833
E0917	0	13	88.32	(6)	1383.68	(94)	0	94	0	99.0692	0.5772
E0918	0	13	353.28	(24)	1118.72	(76)	0	76	0	98.8513	0.1172
E0919	0	13	0	(0)	1472	(100)	0	100	N/A	99.1246	N/A
E0920	0	13	0	(0)	1472	(100)	0	100	N/A	99.1246	N/A
E0921	0	13	0	(0)	1472	(100)	0	100	N/A	99.1246	N/A
E0922	0	13	29.44	(2)	1442.56	(98)	0	98	0	99.1069	1.7851
E0923	0	13	0	(0)	1472	(100)	0	100	N/A	99.1246	N/A
E0924	0	13	14.72	(1)	1457.28	(99)	0	99	0	99.1158	3.5474
E0925	0	13	73.6	(5)	1398.4	(95)	0	95	0	99.0789	0.6992
E0926	0	13	780.16	(53)	691.84	(47)	0	47	0	98.1556	0.0328
E0927	0	13	0	(0)	1472	(100)	0	100	N/A	99.1246	N/A
E0928	8	5	29.44	(2)	1442.56	(98)	61.5385	98	21.3675	99.6546	78.4
E0929	0	13	0	(0)	1472	(100)	0	100	N/A	99.1246	N/A
E0930	0	13	0	(0)	1472	(100)	0	100	N/A	99.1246	N/A
E0931	0	13	0	(0)	1472	(100)	0	100	N/A	99.1246	N/A
E0932	0	13	0	(0)	1472	(100)	0	100	N/A	99.1246	N/A
E0933	0	13	0	(0)	1472	(100)	0	100	N/A	99.1246	N/A
E0934	0	13	0	(0)	1472	(100)	0	100	N/A	99.1246	N/A
E0935	0	13	0	(0)	1472	(100)	0	100	N/A	99.1246	N/A
E0936	0	13	0	(0)	1472	(100)	0	100	N/A	99.1246	N/A
E0937	0	13	0	(0)	1472	(100)	0	100	N/A	99.1246	N/A
E0938	0	13	0	(0)	1472	(100)	0	100	N/A	99.1246	N/A
E0939	0	13	0	(0)	1472	(100)	0	100	N/A	99.1246	N/A
E0940	0	13	0	(0)	1472	(100)	0	100	N/A	99.1246	N/A
E0941	0	13	0	(0)	1472	(100)	0	100	N/A	99.1246	N/A
E0942	0	13	0	(0)	1472	(100)	0	100	N/A	99.1246	N/A
E0943	0	13	0	(0)	1472	(100)	0	100	N/A	99.1246	N/A
E0944	3	10	0	(0)	1472	(100)	23.0769	100	100	99.3252	981.667
E0945	0	13	14.72	(1)	1457.28	(99)	0	99	0	99.1158	3.5474
E0946	1	12	44.16	(3)	1427.84	(97)	7.69231	97	2.21435	99.1666	2.6944
E0947	0	13	0	(0)	1472	(100)	0	100	N/A	99.1246	N/A
E0948	1	12	44.16	(3)	1427.84	(97)	7.69231	97	2.21435	99.1666	2.6944
E0949	0	13	0	(0)	1472	(100)	0	100	N/A	99.1246	N/A
E0950	0	13	441.6	(30)	1030.4	(70)	0	70	0	98.7541	0.0864
E0951	0	13	0	(0)	1472	(100)	0	100	N/A	99.1246	N/A
E0952	0	13	0	(0)	1472	(100)	0	100	N/A	99.1246	N/A
E0953	0	13	0	(0)	1472	(100)	0	100	N/A	99.1246	N/A
E0954	0	13	29.44	(2)	1442.56	(98)	0	98	0	99.1069	1.7851
E0955	0	13	0	(0)	1472	(100)	0	100	N/A	99.1246	N/A
E0956	0	13	14.72	(1)	1457.28	(99)	0	99	0	99.1158	3.5474
E0957	0	13	14.72	(1)	1457.28	(99)	0	99	0	99.1158	3.5474
E0958	0	13	839.04	(57)	632.96	(43)	0	43	0	97.9875	0.0279
E0959	0	13	0	(0)	1472	(100)	0	100	N/A	99.1246	N/A
E0960	7	6	14.72	(1)	1457.28	(99)	53.8462	99	32.2284	99.59	115.5
E0961	0	13	0	(0)	1472	(100)	0	100	N/A	99.1246	N/A
E0962	0	13	0	(0)	1472	(100)	0	100	N/A	99.1246	N/A
E0963	0	13	0	(0)	1472	(100)	0	100	N/A	99.1246	N/A
E0964	0	13	0	(0)	1472	(100)	0	100	N/A	99.1246	N/A
E0965	0	13	0	(0)	1472	(100)	0	100	N/A	99.1246	N/A
E0966	0	13	0	(0)	1472	(100)	0	100	N/A	99.1246	N/A
E0967	1	12	0	(0)	1472	(100)	7.69231	100	100	99.1914	353.4
E0968	0	13	14.72	(1)	1457.28	(99)	0	99	0	99.1158	3.5474
E0969	0	13	0	(0)	1472	(100)	0	100	N/A	99.1246	N/A
E0970	0	13	0	(0)	1472	(100)	0	100	N/A	99.1246	N/A
E0971	0	13	0	(0)	1472	(100)	0	100	N/A	99.1246	N/A
E0972	0	13	0	(0)	1472	(100)	0	100	N/A	99.1246	N/A
E0973	0	13	0	(0)	1472	(100)	0	100	N/A	99.1246	N/A
E0974	0	13	0	(0)	1472	(100)	0	100	N/A	99.1246	N/A
E0975	1	12	0	(0)	1472	(100)	7.69231	100	100	99.1914	353.4
E0976	2	11	0	(0)	1472	(100)	15.3846	100	100	99.2583	640.217
E0977	0	13	0	(0)	1472	(100)	0	100	N/A	99.1246	N/A
E0978	1	12	29.44	(2)	1442.56	(98)	7.69231	98	3.28515	99.175	4.0833
E0979	0	13	0	(0)	1472	(100)	0	100	N/A	99.1246	N/A
E0980	1	12	14.72	(1)	1457.28	(99)	7.69231	99	6.36132	99.1833	8.25
E0981	0	13	14.72	(1)	1457.28	(99)	0	99	0	99.1158	3.5474
E0982	0	13	103.04	(7)	1368.96	(93)	0	93	0	99.0593	0.4899
E0983	0	13	0	(0)	1472	(100)	0	100	N/A	99.1246	N/A
E0984	0	13	0	(0)	1472	(100)	0	100	N/A	99.1246	N/A
E0985	0	13	0	(0)	1472	(100)	0	100	N/A	99.1246	N/A
E0986	0	13	58.88	(4)	1413.12	(96)	0	96	0	99.0884	0.8817
E0987	0	13	14.72	(1)	1457.28	(99)	0	99	0	99.1158	3.5474
E0988	0	13	29.44	(2)	1442.56	(98)	0	98	0	99.1069	1.7851
E0989	0	13	147.2	(10)	1324.8	(90)	0	90	0	99.0283	0.3323
E0990	0	13	1030.4	(70)	441.6	(30)	0	30	0	97.1403	0.0159
E0991	0	13	0	(0)	1472	(100)	0	100	N/A	99.1246	N/A
E0992	7	6	14.72	(1)	1457.28	(99)	53.8462	99	32.2284	99.59	115.5
E0993	0	13	0	(0)	1472	(100)	0	100	N/A	99.1246	N/A
E0994	0	13	0	(0)	1472	(100)	0	100	N/A	99.1246	N/A
E0995	0	13	0	(0)	1472	(100)	0	100	N/A	99.1246	N/A
E0996	0	13	0	(0)	1472	(100)	0	100	N/A	99.1246	N/A
E0997	0	13	0	(0)	1472	(100)	0	100	N/A	99.1246	N/A
E0998	0	13	0	(0)	1472	(100)	0	100	N/A	99.1246	N/A
E0999	0	13	0	(0)	1472	(100)	0	100	N/A	99.1246	N/A
E1000	1	12	14.72	(1)	1457.28	(99)	7.69231	99	6.36132	99.1833	8.25
E1001	0	13	0	(0)	1472	(100)	0	100	N/A	99.1246	N/A
E1002	0	13	0	(0)	1472	(100)	0	100	N/A	99.1246	N/A
E1003	0	13	0	(0)	1472	(100)	0	100	N/A	99.1246	N/A
E1004	0	13	0	(0)	1472	(100)	0	100	N/A	99.1246	N/A
E1005	0	13	0	(0)	1472	(100)	0	100	N/A	99.1246	N/A
E1006	0	13	0	(0)	1472	(100)	0	100	N/A	99.1246	N/A
E1007	0	13	0	(0)	1472	(100)	0	100	N/A	99.1246	N/A
E1008	3	10	0	(0)	1472	(100)	23.0769	100	100	99.3252	981.667
E1009	0	13	14.72	(1)	1457.28	(99)	0	99	0	99.1158	3.5474
E1010	1	12	14.72	(1)	1457.28	(99)	7.69231	99	6.36132	99.1833	8.25
E1011	0	13	0	(0)	1472	(100)	0	100	N/A	99.1246	N/A
E1012	1	12	14.72	(1)	1457.28	(99)	7.69231	99	6.36132	99.1833	8.25
E1013	0	13	0	(0)	1472	(100)	0	100	N/A	99.1246	N/A
E1014	0	13	117.76	(8)	1354.24	(92)	0	92	0	99.0492	0.4243
E1015	0	13	0	(0)	1472	(100)	0	100	N/A	99.1246	N/A
E1016	0	13	0	(0)	1472	(100)	0	100	N/A	99.1246	N/A
E1017	0	13	0	(0)	1472	(100)	0	100	N/A	99.1246	N/A
E1018	0	13	58.88	(4)	1413.12	(96)	0	96	0	99.0884	0.8817
E1019	0	13	0	(0)	1472	(100)	0	100	N/A	99.1246	N/A
E1020	0	13	44.16	(3)	1427.84	(97)	0	97	0	99.0977	1.1845
E1021	0	13	14.72	(1)	1457.28	(99)	0	99	0	99.1158	3.5474
E1022	0	13	1162.88	(79)	309.12	(21)	0	21	0	95.9642	0.0099
E1023	1	12	0	(0)	1472	(100)	7.69231	100	100	99.1914	353.4
E1024	2	11	0	(0)	1472	(100)	15.3846	100	100	99.2583	640.217
E1025	0	13	0	(0)	1472	(100)	0	100	N/A	99.1246	N/A
E1026	1	12	14.72	(1)	1457.28	(99)	7.69231	99	6.36132	99.1833	8.25
E1027	0	13	0	(0)	1472	(100)	0	100	N/A	99.1246	N/A
E1028	1	12	14.72	(1)	1457.28	(99)	7.69231	99	6.36132	99.1833	8.25
E1029	0	13	14.72	(1)	1457.28	(99)	0	99	0	99.1158	3.5474
E1030	0	13	29.44	(2)	1442.56	(98)	0	98	0	99.1069	1.7851
E1031	0	13	0	(0)	1472	(100)	0	100	N/A	99.1246	N/A
E1032	0	13	0	(0)	1472	(100)	0	100	N/A	99.1246	N/A
E1033	0	13	0	(0)	1472	(100)	0	100	N/A	99.1246	N/A
E1034	0	13	44.16	(3)	1427.84	(97)	0	97	0	99.0977	1.1845
E1035	0	13	14.72	(1)	1457.28	(99)	0	99	0	99.1158	3.5474
E1036	0	13	14.72	(1)	1457.28	(99)	0	99	0	99.1158	3.5474
E1037	0	13	73.6	(5)	1398.4	(95)	0	95	0	99.0789	0.6992
E1038	0	13	323.84	(22)	1148.16	(78)	0	78	0	98.8804	0.1312
E1039	0	13	0	(0)	1472	(100)	0	100	N/A	99.1246	N/A
E1040	0	13	0	(0)	1472	(100)	0	100	N/A	99.1246	N/A
E1041	0	13	0	(0)	1472	(100)	0	100	N/A	99.1246	N/A
E1042	0	13	14.72	(1)	1457.28	(99)	0	99	0	99.1158	3.5474
E1043	0	13	0	(0)	1472	(100)	0	100	N/A	99.1246	N/A
E1044	0	13	0	(0)	1472	(100)	0	100	N/A	99.1246	N/A
E1045	0	13	0	(0)	1472	(100)	0	100	N/A	99.1246	N/A
E1046	0	13	73.6	(5)	1398.4	(95)	0	95	0	99.0789	0.6992
E1047	0	13	0	(0)	1472	(100)	0	100	N/A	99.1246	N/A
E1048	0	13	0	(0)	1472	(100)	0	100	N/A	99.1246	N/A
E1049	0	13	0	(0)	1472	(100)	0	100	N/A	99.1246	N/A
E1050	0	13	14.72	(1)	1457.28	(99)	0	99	0	99.1158	3.5474
E1051	0	13	0	(0)	1472	(100)	0	100	N/A	99.1246	N/A
E1052	0	13	14.72	(1)	1457.28	(99)	0	99	0	99.1158	3.5474
E1053	0	13	73.6	(5)	1398.4	(95)	0	95	0	99.0789	0.6992
E1054	0	13	706.56	(48)	765.44	(52)	0	52	0	98.33	0.0401
E1055	0	13	0	(0)	1472	(100)	0	100	N/A	99.1246	N/A
E1056	3	10	0	(0)	1472	(100)	23.0769	100	100	99.3252	981.667
E1057	0	13	14.72	(1)	1457.28	(99)	0	99	0	99.1158	3.5474
E1058	1	12	0	(0)	1472	(100)	7.69231	100	100	99.1914	353.4
E1059	0	13	0	(0)	1472	(100)	0	100	N/A	99.1246	N/A
E1060	1	12	14.72	(1)	1457.28	(99)	7.69231	99	6.36132	99.1833	8.25
E1061	0	13	0	(0)	1472	(100)	0	100	N/A	99.1246	N/A
E1062	0	13	44.16	(3)	1427.84	(97)	0	97	0	99.0977	1.1845
E1063	0	13	0	(0)	1472	(100)	0	100	N/A	99.1246	N/A
E1064	0	13	0	(0)	1472	(100)	0	100	N/A	99.1246	N/A
E1065	0	13	0	(0)	1472	(100)	0	100	N/A	99.1246	N/A
E1066	0	13	44.16	(3)	1427.84	(97)	0	97	0	99.0977	1.1845
E1067	0	13	0	(0)	1472	(100)	0	100	N/A	99.1246	N/A
E1068	0	13	29.44	(2)	1442.56	(98)	0	98	0	99.1069	1.7851
E1069	0	13	0	(0)	1472	(100)	0	100	N/A	99.1246	N/A
E1070	0	13	397.44	(27)	1074.56	(73)	0	73	0	98.8047	0.1001
E1071	0	13	0	(0)	1472	(100)	0	100	N/A	99.1246	N/A
E1072	0	13	0	(0)	1472	(100)	0	100	N/A	99.1246	N/A
E1073	0	13	0	(0)	1472	(100)	0	100	N/A	99.1246	N/A
E1074	0	13	14.72	(1)	1457.28	(99)	0	99	0	99.1158	3.5474
E1075	0	13	0	(0)	1472	(100)	0	100	N/A	99.1246	N/A
E1076	0	13	0	(0)	1472	(100)	0	100	N/A	99.1246	N/A
E1077	0	13	0	(0)	1472	(100)	0	100	N/A	99.1246	N/A
E1078	0	13	73.6	(5)	1398.4	(95)	0	95	0	99.0789	0.6992
E1079	0	13	0	(0)	1472	(100)	0	100	N/A	99.1246	N/A
E1080	0	13	0	(0)	1472	(100)	0	100	N/A	99.1246	N/A
E1081	0	13	0	(0)	1472	(100)	0	100	N/A	99.1246	N/A
E1082	0	13	14.72	(1)	1457.28	(99)	0	99	0	99.1158	3.5474
E1083	0	13	0	(0)	1472	(100)	0	100	N/A	99.1246	N/A
E1084	0	13	14.72	(1)	1457.28	(99)	0	99	0	99.1158	3.5474
E1085	0	13	14.72	(1)	1457.28	(99)	0	99	0	99.1158	3.5474
E1086	0	13	765.44	(52)	706.56	(48)	0	48	0	98.1933	0.0342
